# Supplementary material for: Integrated Metabolomic and Transcriptomic Analysis of Puerarin Biosynthesis in Pueraria montana var. thomsonii at Different Growth Stages
Source: Genes (Basel). 2023 Dec 18;14(12):2230. doi: 10.3390/genes14122230 (PMC10742406; doi:10.3390/genes14122230)
Supplement: Supplementary file 1 [file genes-14-02230-s001.zip]

Archive with 3 entries (3 files):
- FigureS1.tif
- FigureS2.tif
- Supplementary Tables.xlsx
