# Supplementary material for: Integrated Metabolomic and Transcriptomic Analysis of Puerarin Biosynthesis in Pueraria montana var. thomsonii at Different Growth Stages
Source: Genes (Basel). 2023 Dec 18;14(12):2230. doi: 10.3390/genes14122230 (PMC10742406; doi:10.3390/genes14122230)
Supplement: Supplementary file 1 [file genes-14-02230-s001.zip › Supplementary Tables.xlsx]

## Sheet: Supplementary Table 1
Table S1.	The raw data of the content determination
Sample	content(%)
GX1-1	0.399235
GX1-2	0.507197
GX1-3	0.411049
GD1-1	0.0525595
GD1-2	0.0588377
GD1-3	0.0539966
GX2-1	0.897723
GX2-2	1.1185
GX2-3	0.861159
GD2-1	0.365345
GD2-2	0.41792
GD2-3	0.350993
group	content(%)	SD(%)
GX1	0.439161	0.0483502
GD1	0.0551313	0.0026857
GX2	0.959128	0.113679
GD2	0.378086	0.0287701

## Sheet:  Supplementary Table 2
Table S2.	Primer sequences used for qPCR.
primer	sequence
PAL2	F 5' AATGGGACCGACAGTTACG 3' R 5' GGTGTGGCTTGATTCAGTTC 3'
CHR2	F 5' TTACAGATGAAGATTTGAGGGA 3' R 5' CATACCATACTCTCGTGTCCC 3'
CHI2	F 5’ GCAGCAGCAGTAGCAACC 3’ R 5’ CAATCCTCTCTCCCCTGC 3’
CHS2	F 5' CCTCCGTCAAGCGTTACA 3' R 5' GCGAAATGTGACTGCTGTG 3'
CHS4	F 5' ACTTCGTCCCTCCGTCAA 3' R 5' TTGTTTTCGGCGAGGTCT 3'
CGT3	F 5' CCACAACGATTCGCATTT 3' R 5' ACGGAAGACAAAGGCTGC 3'
CGT4	F 5' CCACAACGATTCGCATTT 3' R 5' ACAACGGAAGACAAAGGCT 3'
OGT1	F 5’ CGTCGTGCTGTTGTGTTTC 3’ R 5’ CCACAAGAACCTTTGCTCAC 3’
OGT2	F 5' CACCTTTGTTTTGTATCGGAC 3' R 5' CCGAAACACAACAACACGA 3'
HID10	F 5' AAATCCTGTTGATGGGGTG 3' R 5' TCTGATACCCCATTGAGCC 3'
β-actin	F 5' TCCACTGGCATACAGAGACAAGA 3' R 5' GGCACCACTCAATCCCAAG 3'

## Sheet:  Supplementary Table 3
Table S3	The detailed information of all metabolites.
Index	Q1 (Da)	Q3 (Da)	Molecular weight (Da)	Formula	Ionization model	Compounds	Class I	Class II	CAS	Level	GX1-1	GX1-2	GX1-3	GX2-1	GX2-2	GX2-3	GD1-1	GD1-2	GD1-3	GD2-1	GD2-2	GD2-3	QC01	QC02	QC03	cpd_ID	kegg_map
HJN003	385.113	223.062	386.121	C17H22O10	[M-H]-	1-O-Sinapoyl-β-D-glucose	Phenolic acids	Phenolic acids	-	3	97976.2	118439	91789.6	122093	133601	131888	92170.6	151668	145749	227857	136257	121814	116014	116016	115976	C01175	ko00940,ko01110
Wcfp002357	413.14	162.04	412.134	C15H20N6O8	[M+H]+	N6-Threonylcarbamoyladenosine	Nucleotides and derivatives	Nucleotides and derivatives	24719-82-2	1	741770	826669	1.07835e+06	1.66742e+06	1.49093e+06	1.57373e+06	1.3467e+06	1.07648e+06	788707	1.51001e+06	1.13451e+06	1.66022e+06	1.24813e+06	1.24732e+06	1.25141e+06	-	-
pme2253	177.041	59.0139	178.048	C6H10O6	[M-H]-	L-Gulono-1,4-Lactone*	Others	Saccharides	1128-23-0	3	102431	161530	105533	75138.5	96708.5	91746	106746	110495	108629	152543	102521	134656	127147	126669	126131	C01040	ko00053,ko01100,ko01240
Zbdp004255	447.13	285.08	446.121	C22H22O10	[M+H]+	Derriscandenoside A	Flavonoids	Isoflavones	-	3	3.3046e+06	5.29334e+06	7.71577e+06	8.8391e+06	1.76464e+07	6.11608e+07	2.21565e+06	1.24149e+06	1841840	1.03376e+07	1.21376e+07	1.38068e+07	1.16901e+07	1.17497e+07	1.16419e+07	-	-
Lmmn006706	391.17	309.17	392.183	C21H28O7	[M-H]-	9α-Ethoxy-8β-(2-isobutyryloxy)-14-oxo-acanthospermolide	Terpenoids	Sesquiterpenoids	-	3	131980	119175	152708	81165.4	154208	423311	167253	196716	229432	48844.3	85017.7	289221	195480	193637	195645	-	-
MWSmce690	175.025	59.0137	176.032	C6H8O6	[M-H]-	Erythorbic Acid; Isoascorbic Acid	Others	Vitamin	89-65-6	3	3.33028e+06	4.84269e+06	2.18339e+06	1.08825e+06	1.85776e+06	1.79055e+06	2.4306e+06	3.03625e+06	4.5102e+06	1.26339e+06	1.53776e+06	800727	2.17558e+06	2.14688e+06	2.16841e+06	-	-
Wagp004812	491.15	329.1	490.147	C24H26O11	[M+H]+	5-Hydroxy-6,7,4'-Trimethoxyflavone 5-O-glucoside	Flavonoids	Flavones	-	3	128045	143141	253705	276712	402012	407446	122059	146436	116720	224659	222087	262183	201147	199306	197817	-	-
mws1593	665.21	161.04	666.222	C24H42O21	[M-H]-	D-Maltotetraose	Others	Saccharides	34612-38-9	2	10819.2	26456.3	23506.9	26331.4	39616.1	11526.4	1.43955e+06	1.03851e+06	980844	721342	1.39669e+06	1.12363e+06	606387	598240	597044	C02052	-
Yajn005324	519.21	179.06	520.216	C23H36O13	[M-H]-	(1S,4aS,6S,7R,7aS)-7-(acetoxymethyl)-6,7-dihydroxy-4-((((2R,3R,4S,5S,6R)-3,4,5-trihydroxy-6-(hydroxymethyl)tetrahydro-2H-pyran-2-yl)oxy)methyl)-1,4a,5,6,7,7a-hexahydrocyclopenta[c]pyran-1-yl 2-methylbutanoate	Terpenoids	Monoterpenoids	-	3	25934.4	23217.1	67166.4	52647	109404	45803.2	13998.7	27843.4	24492.2	60319.1	44837.9	74538.7	44522.6	45316.6	44746.2	-	-
Lmqn000351	325.114	59.0139	326.121	C12H22O10	[M-H]-	Rutinose	Others	Saccharides	90-74-4	3	29664.6	41039.7	36494.8	108003	67373	78735.1	55692.5	29343.1	42027.1	64615.9	76823.7	86236.6	57664.9	58483.2	58706.2	C08247	-
mws1051	399.144	250.094	399.144	C15H23N6O5S+	[M]+	S-Adenosylmethionine	Amino acids and derivatives	Amino acids and derivatives	485-80-3	3	2.04694e+06	2.0062e+06	1.69316e+06	960947	1.17005e+06	1.6164e+06	2.29381e+06	1.31983e+06	1.66397e+06	1.3308e+06	907068	1.24261e+06	1.53536e+06	1.52241e+06	1.55162e+06	-	-
Zmbn003478	351.13	127.08	352.137	C14H24O10	[M-H]-	(R)-2-isobutyl-2-(((2S,3R,4S,5S,6R)-3,4,5-trihydroxy-6-(hydroxymethyl)tetrahydro-2H-pyran-2-yl)oxy)succinic acid	Others	Others	-	3	1.4008e+07	1.48054e+07	1.72449e+07	1.88218e+07	1.83521e+07	9.09629e+06	1.8124e+07	1.41503e+07	1.52968e+07	2.39119e+07	2.1063e+07	2.31327e+07	1.67052e+07	1.70409e+07	1.69275e+07	-	-
Wbtp003421	437.11	275.06	436.101	C20H20O11	[M+H]+	1,6-dihydroxy-7-methoxy-5-{[(2s,3r,4s,5s,6r)-3,4,5-trihydroxy-6-(hydroxymethyl)oxan-2-yl]oxy}xanthen-9-one	Flavonoids	Other Flavonoids	-	3	1.00962e+06	4.06536e+06	1.95907e+06	2.95116e+06	4.16653e+06	2.78682e+06	2.30173e+06	565356	805737	4.08483e+06	2.76598e+06	3.27131e+06	2.49728e+06	2.48825e+06	2.53689e+06	-	-
Wcsn010287	359.22	277.22	360.23	C22H32O4	[M-H]-	2,10,14-Trimethyl-6-methylene-16-acetoxyhexadeca-2,10,14-triene-4,7-dione	Others	Others	-	1	1.1364e+07	1.01742e+07	1.3964e+07	5.96986e+06	8.26962e+06	2.29509e+07	1.04363e+07	1.49373e+07	1.28336e+07	1.05524e+07	9.98358e+06	1.06305e+07	1.33455e+07	1.36261e+07	1.34868e+07	-	-
Lagp002737	665.17	255.07	664.164	C30H32O17	[M+H]+	Daidzein glucosyl malonyl glucoside	Flavonoids	Isoflavones	-	1	778795	1.59795e+06	1.51948e+06	1.47378e+06	1.61627e+06	3.08066e+06	859841	1.39064e+06	1.42334e+06	1.47212e+06	1.71106e+06	1.81564e+06	1.62976e+06	1.60178e+06	1.63352e+06	-	-
Zadn009075	311.22	223.17	312.23	C18H32O4	[M-H]-	Hydroperoxylinoleic acid	Lipids	Free fatty acids	34444-18-3	2	273096	210038	191225	137229	204311	126494	237278	158286	130851	153303	380286	137204	182323	186235	185494	-	-
mws4516	130.05	84.05	129.043	C5H7NO3	[M+H]+	Pyroglutamic acid	Amino acids and derivatives	Amino acids and derivatives	4042-36-8	3	473697	185279	231051	430519	397857	345613	360648	482552	513462	330143	427163	564417	376188	379321	370872	-	-
MWS4295	299.259	253.251	300.266	C18H36O3	[M-H]-	DL-2-hydroxystearic acid	Lipids	Free fatty acids	629-22-1	3	108338	99844.7	91477	104828	98660.9	96551.4	137780	120758	133229	141055	117667	148334	124171	126581	124038	-	-
MW0158714	433.11	271.06	434.115	C20H22N2O7S	[M-H]-	Tyr-Met-OH	Amino acids and derivatives	Amino acids and derivatives	-	3	3.10965e+06	3.02759e+06	5.58293e+06	2.02718e+06	2.48125e+06	1.16991e+07	1.39627e+06	1.08249e+06	1.5313e+06	3.5736e+06	2.00692e+06	3.88211e+06	3.62045e+06	3.57432e+06	3.65776e+06	-	-
pmf0174	157.16	157.16	158.167	C10H22O	[M-H]-	1-Decanol*	Others	Alcohol compounds	112-30-1	3	4.31563e+06	4.37637e+06	4.62136e+06	5.77872e+06	5.43335e+06	5.07836e+06	4.75292e+06	4.23074e+06	4.08376e+06	4.01405e+06	4.16106e+06	4.17376e+06	4.46409e+06	4.4405e+06	4.3657e+06	C01633	-
MWS4396	187.04	143.057	188.047	C11H8O3	[M-H]-	1-Hydroxy-2-Naphthoic Acid	Organic acids	Organic acids	86-48-6	3	137876	125185	134973	129626	122488	117354	131476	128494	115275	126382	108208	120953	115444	115958	113185	C03203	ko01100
pmf0175	157.16	157.16	158.167	C10H22O	[M-H]-	2-Decanol*	Others	Alcohol compounds	1120-06-5	3	6.07144e+06	6.11391e+06	6.26453e+06	7.5531e+06	7.14095e+06	7.02081e+06	6.48667e+06	5.88974e+06	6.05234e+06	6.05953e+06	5.72659e+06	6.08059e+06	6.19736e+06	6.33482e+06	6.18794e+06	-	-
MWS5083	455.097	96.9685	456.105	C17H21N4O9P	[M-H]-	Flavin Single Nucleotide(FMN)	Nucleotides and derivatives	Nucleotides and derivatives	6184-17-4	3	47115.3	37205.8	44408.8	40668.6	39349.1	35595.5	87436.6	91852.3	77466.6	74016.6	48728.3	52174.2	43879.3	42925.7	44031.6	C00061	ko00190,ko00740,ko01100,ko01110,ko01240
MW0012723	361.24	279.23	362.246	C22H34O4	[M-H]-	19,20-DiHDPA	Lipids	Free fatty acids	-	3	5.88234e+06	4.34068e+06	4.53962e+06	5.48181e+06	5.36537e+06	5.93399e+06	7.10258e+06	6.94227e+06	6.75336e+06	6.3952e+06	8.25743e+06	7.63269e+06	7.89937e+06	7.79383e+06	8.01448e+06	-	-
Laln002027	431.12	137.02	432.127	C18H24O12	[M-H]-	3,4-dihydroxybenzaldehyde-xylose-glucoside*	Phenolic acids	Phenolic acids	-	1	4.01957e+06	6.08392e+06	6.6827e+06	8.5034e+06	8.71389e+06	8.45209e+06	5.76281e+06	3.98948e+06	3.5004e+06	8.68761e+06	4.97831e+06	7.19749e+06	6.15425e+06	5.98935e+06	6.10784e+06	-	-
Wbmn010531	377.23	317.21	378.241	C22H34O5	[M-H]-	Previtexilactone	Terpenoids	Ditepenoids	61263-52-3	3	966300	789659	1.01493e+06	962444	1.00019e+06	1.37324e+06	1.04381e+06	1.13858e+06	1.20586e+06	785647	1.05826e+06	1.41638e+06	1.0738e+06	1.08268e+06	1.05314e+06	-	-
Lakn002075	431.12	137.02	432.127	C18H24O12	[M-H]-	4-Hydroxybenzoic acid glucosyl xyloside*	Phenolic acids	Phenolic acids	-	1	4.12958e+06	6.34093e+06	6.80196e+06	8.55837e+06	9.34578e+06	9.11965e+06	5.87992e+06	4.20873e+06	3.66047e+06	9.32693e+06	5.23484e+06	7.84822e+06	5.94706e+06	6.09921e+06	6.09547e+06	-	-
mws1488	255.23	237.22	256.24	C16H32O2	[M-H]-	Palmitic acid	Lipids	Free fatty acids	57-10-3	1	119654	126953	121645	133423	126685	131776	132810	128066	133129	138678	127256	133598	119359	118163	121655	C00249	ko00061,ko00062,ko00071,ko00073,ko01040,ko01100,ko01212
Lmhn005110	299.06	284.02	300.063	C16H12O6	[M-H]-	Aracarpene 1*	Flavonoids	Isoflavones	1261245-78-6	3	39338	48115.8	151017	90358.6	206153	188931	25073.2	138350	14851.7	92486.9	70154.6	164937	96891.6	99460.5	99460.2	-	-
Zbsn004665	431.1	311.05	432.106	C21H20O10	[M-H]-	Apigenin-8-C-Glucoside (Vitexin)*	Flavonoids	Flavones	3681-93-4	1	487166	287817	263881	237958	192418	808938	120947	247739	262298	123293	312474	179920	358779	359343	349793	C01460	ko00941,ko00944
Waln010743	578.35	279.23	579.354	C28H54NO9P	[M-H]-	1-(2,3-dihydroxypropoxy)-3-(((2-(dimethylamino)ethoxy)(hydroxy)phosphoryl)oxy)propan-2-yl (11Z,14Z)-octadeca-11,14-dienoate	Others	Others	-	1	2.47582e+06	2.46321e+06	2.90025e+06	3.18888e+06	1.98035e+06	4.29003e+06	2.89983e+06	3.93955e+06	4.21328e+06	1.74042e+06	1.81064e+06	2.31965e+06	2.88914e+06	2.899e+06	2.81772e+06	-	-
Wcgn012724	281.17	199.17	282.183	C16H26O4	[M-H]-	6-Hydroxyphomodiol	Others	Others	-	3	1.54063e+06	1.56134e+06	1.41911e+06	2.20604e+06	2.52477e+06	1.75243e+06	1.23755e+06	1.26383e+06	1.24868e+06	1.23444e+06	1.24327e+06	1.25947e+06	1.58075e+06	1.6231e+06	1.57914e+06	-	-
Zmpn003368	293.21	195.14	294.219	C18H30O3	[M-H]-	13S-Hydroxy-9Z,11E,15Z-octadecatrienoic acid	Lipids	Free fatty acids	87984-82-5	3	64808.4	39895.1	72927.3	33070.8	51506	121854	43943.3	72255.8	61409.3	37793.3	39982.6	59654.6	54335.8	55492	56032.7	C16316	ko00592
Hmln008319	1103.56	1043.55	1104.57	C54H88O23	[M-H]-	Calenduloside D	Terpenoids	Triterpene Saponin	58231-98-4	3	77840.2	74044.8	18460.2	17089.1	8867.37	21765.9	14061.9	12098	10072.3	22838.5	7875.13	10648.5	26747.6	27576.8	26994.3	-	-
Walp004906	262.24	88.08	261.23	C14H31NO3	[M+H]+	2-Aminotetradecane-1,11,13-triol	Others	Others	-	2	49341.3	57882.4	66245	55830.8	104977	90752.9	90000.1	57251.5	132414	81905.7	77073.8	60988.4	115138	118818	117248	-	-
Lmbn001181	531.139	531.13	532.143	C22H28O15	[M-H]-	Fraxetin-7,8-di-O-glucoside	Lignans and Coumarins	Coumarins	-	3	8.09068e+06	1.00588e+07	1.02887e+07	14526427	1.61906e+07	9.41321e+06	1.18747e+07	7.82252e+06	8.92412e+06	1.39055e+07	1.27503e+07	1.35123e+07	1.05042e+07	1.04596e+07	1.01957e+07	-	-
mws0254	156.08	110.07	155.07	C6H9N3O2	[M+H]+	L-Histidine	Amino acids and derivatives	Amino acids and derivatives	71-00-1	1	1.42005e+06	1.54662e+06	1.45622e+06	737831	1.22284e+06	627941	922870	1.23546e+06	1.642e+06	810231	935385	825414	1.15464e+06	1.12269e+06	1.12126e+06	C00135	ko00340,ko00410,ko00470,ko00970,ko01100,ko01110,ko01230,ko02010
pmb0608	549.12	301.07	548.117	C25H24O14	[M+H]+	Chrysoeriol-7-O-(6''-malonyl)glucoside	Flavonoids	Flavones	-	1	2.66728e+06	5.17809e+06	1.11021e+07	7.23612e+06	1.18812e+07	2.56255e+07	4.61835e+06	5.15615e+06	2.39927e+06	1.63508e+07	1.16769e+07	1.07344e+07	9.25329e+06	9.53726e+06	9.51759e+06	-	-
Lmbn007891	313.24	183.14	314.246	C18H34O4	[M-H]-	Hydroxy ricinoleic acid	Lipids	Free fatty acids	-	3	132014	108096	168293	169430	156393	227509	165053	103472	126184	99930.8	234173	147769	142548	146457	142034	-	-
pmp000193	503.12	255.07	502.111	C24H22O12	[M+H]+	6''-O-Malonyldaidzin	Flavonoids	Isoflavones	124590-31-4	1	1.2139e+07	1.20251e+07	1.32783e+07	1.35973e+07	1.82916e+07	2.76903e+07	1.03125e+07	9.88666e+06	9.11734e+06	1.13984e+07	1.04015e+07	1.36239e+07	1.36523e+07	13664926	1.32543e+07	C16191	ko00943
Lmbn000198	133.01	71.01	134.022	C4H6O5	[M-H]-	3-Dehydro-L-Threonic Acid*	Others	Saccharides	-	1	594409	726886	1.82986e+06	1.79327e+06	1.97906e+06	1.7552e+06	795968	501169	595315	1.56202e+06	1.01444e+06	1.35652e+06	1.33365e+06	1.28816e+06	1.3126e+06	C03064	ko00053,ko01100
mws0133	123.06	80.05	122.048	C6H6N2O	[M+H]+	Nicotinamide	Others	Vitamin	98-92-0	1	511588	424710	469151	318874	391190	470007	317740	424801	368010	291155	319354	375891	356396	344692	353896	C00153	ko00760,ko01100,ko01240
Lmbn006152	279.233	59.0133	280.24	C18H32O2	[M-H]-	(9Z,11E)-Octadecadienoic acid*	Lipids	Free fatty acids	2540-56-9	1	235660	216069	197406	235240	188775	260311	265151	296858	249404	220940	283453	286783	271737	279605	280858	C04056	ko00591
mws1491	279.23	59.01	280.24	C18H32O2	[M-H]-	Linoleic acid*	Lipids	Free fatty acids	60-33-3	1	235660	216069	197406	235240	188775	260311	265151	296858	249404	220940	283453	286783	271737	279605	280858	C01595	ko00591,ko01040,ko01100
Zbsn012366	455.35	455.35	456.36	C30H48O3	[M-H]-	Oxyallobetulin	Terpenoids	Triterpene	-	3	75867.4	79616.6	149704	287398	422043	230958	179989	51849.8	93146.9	270116	416789	263750	233095	230285	224879	-	-
mws0025	125.024	79.0189	126.032	C6H6O3	[M-H]-	Pyrogallol	Phenolic acids	Phenolic acids	87-66-1	3	38734.6	53315.1	38015.2	51406.1	54097.2	49639.5	37020	18437.9	21333.6	87454.2	43611.6	44961.4	47099.5	48689.3	48606.4	C01108	-
Wcfp001236	130.06	103.05	129.058	C9H7N	[M+H]+	Leucol	Others	Others	91-22-5	3	1.86046e+06	1.64814e+06	1.58301e+06	1.75407e+06	2.45307e+06	1.51929e+06	1.91941e+06	1.92409e+06	1.84388e+06	1.35851e+06	2.47048e+06	2.03843e+06	1.83916e+06	1.77361e+06	1.82072e+06	C06413	-
Zmsp001773	268.11	136.07	267.097	C10H13N5O4	[M+H]+	9-Arabinosyladenine*	Nucleotides and derivatives	Nucleotides and derivatives	-	1	7.04161e+06	5.59163e+06	9.19378e+06	5.92512e+06	8.66941e+06	1.11332e+07	3.9933e+06	3.34508e+06	2.7782e+06	8.76905e+06	1.16389e+07	1.01125e+07	6.99268e+06	6.95734e+06	7.20215e+06	-	-
MWSmce052	455.361	455.361	456.36	C30H48O3	[M-H]-	3-Hydroxyurs-12-en-28-oic acid (3-Epiursolic acid)*	Terpenoids	Triterpene	989-30-0	3	85300.7	88305.8	165471	309210	440077	266117	192956	60670.9	102386	315195	540708	273150	240388	240524	248477	-	-
mws0237	187.1	125.1	188.105	C9H16O4	[M-H]-	Azelaic acid	Organic acids	Organic acids	123-99-9	1	2.0866e+06	1.79002e+06	2.4979e+06	2.32474e+06	2.33239e+06	2.20855e+06	2.99284e+06	3.07546e+06	3.31668e+06	2.95579e+06	4.36832e+06	3.89098e+06	2.6074e+06	2.71015e+06	2.65336e+06	C08261	-
Yalp006043	659.36	335.26	658.356	C33H54O13	[M+H]+	2-((3,16-dihydroxy-17-(1-hydroxyethyl)-10,13-dimethyl-2,3,4,5,8,9,10,11,12,13,14,15,16,17-tetradecahydro-1H-cyclopenta[a]phenanthren-2-yl)oxy)-6-(((3,4,5-trihydroxy-6-methyltetrahydro-2H-pyran-2-yl)oxy)methyl)tetrahydro-2H-pyran-3,4,5-triol	Terpenoids	Triterpene	-	3	73002.9	51629.8	123073	22106	33797.1	136173	64788.7	97136.3	59552.2	26682.2	14569.1	32983.8	63934.3	61867.1	61764.2	-	-
Wasn002508	365.18	203.13	366.189	C16H30O9	[M-H]-	Glucosyl 7-methyl-3-methyleneoctane-1,2,6,7-tetraol	Others	Others	-	3	1.41632e+06	1.56292e+06	1.89438e+06	2.31047e+06	2.19858e+06	1.54388e+06	2.12452e+06	1.78031e+06	1.66774e+06	2.46196e+06	1.67062e+06	1.89992e+06	1.76912e+06	1.82662e+06	1.83866e+06	-	-
Hmqn003054	329.23	311.22	330.241	C18H34O5	[M-H]-	9,10,11-Trihydroxy-12-octadecenoic acid	Lipids	Free fatty acids	61911-67-9	2	55113.9	50435.4	124925	77283.4	110773	172450	47679.6	65430.9	63033.2	52270.2	73537.9	110062	77729.1	80102.8	80967.4	-	-
mws2623	281.249	281.25	282.256	C18H34O2	[M-H]-	11-Octadecanoic acid(Vaccenic acid)	Lipids	Free fatty acids	506-17-2	1	8.55745e+06	7.51581e+06	7.52996e+06	8.01675e+06	5.74777e+06	8.12356e+06	6.36363e+06	9.12203e+06	8.76123e+06	6.10048e+06	6.72628e+06	7.75607e+06	7.62879e+06	7.94348e+06	7.87311e+06	C21944	-
Wcsn010224	277.22	277.22	278.225	C18H30O2	[M-H]-	14-hydroxy-2,6,10-trimethylpentadeca-2,5,10-trien-4-one	Others	Others	-	2	9.79541e+06	8.61384e+06	1.25565e+07	5.50475e+06	6.57098e+06	2.0277e+07	8.25585e+06	1.43061e+07	1.04572e+07	8.2828e+06	8.08062e+06	8.79976e+06	1.0084e+07	1.05047e+07	1.04004e+07	-	-
ML10174588	233.16	233.16	234.162	C15H22O2	[M-H]-	Confertifoline	Terpenoids	Sesquiterpenoids	1811-23-0	3	1.44232e+07	1.43466e+07	1.34444e+07	1.52845e+07	1.59678e+07	1.55797e+07	1.53058e+07	1.45218e+07	1.45098e+07	1.44056e+07	1.50089e+07	1.47758e+07	1.37469e+07	1.43399e+07	1.39973e+07	C09376	-
pma0134	121.049	93.0575	120.042	C4H8O4	[M+H]+	D-Threose	Others	Saccharides	95-43-2	3	177986	34819.9	55580.5	324559	139625	191820	62261.3	64042.7	61570.8	102172	109275	77378.5	123918	120730	126010	C06463	-
Xmbn003152	367.16	235.12	368.158	C17H24N2O7	[M-H]-	N-(1-deoxy-α-D fructos-1-yl)-L-tryptophan	Alkaloids	Alkaloids	-	3	714583	698099	909967	1.21239e+06	1.64442e+06	1.8201e+07	1.13513e+06	603351	800856	1.15912e+06	1.02776e+06	957151	3.00952e+06	3.14231e+06	3.07011e+06	-	-
mws0183	153.019	109.029	154.027	C7H6O4	[M-H]-	3,4-Dihydroxybenzoic acid (Protocatechuic acid)*	Phenolic acids	Phenolic acids	99-50-3	3	1.01473e+06	1.20038e+06	1.35748e+06	1.18054e+06	1.31985e+06	1.33766e+06	1.23979e+06	165767	1.2946e+06	978878	921907	1.25774e+06	1.21618e+06	1.23575e+06	1.26929e+06	C00230	ko01100,ko01110
MWSmce203	341.117	73.0319	342.116	C12H22O11	[M-H]-	D-Cellobiose	Others	Saccharides	528-50-7	3	824620	917499	905785	1.14171e+06	1.26683e+06	1.12882e+06	1.46717e+06	1.49837e+06	1.18798e+06	1.5973e+06	1.31656e+06	1.50865e+06	1.29648e+06	1.30453e+06	1.35016e+06	-	-
Zmdn004052	431.1	269.05	432.106	C21H20O10	[M-H]-	Aloe emodin-1-O-glucoside	Quinones	Anthraquinone	-	2	880154	1.01085e+06	1.31776e+06	1.09563e+06	1.45132e+06	1.97677e+06	627272	1.36842e+06	794339	1.46436e+06	1.38491e+06	1.57633e+06	1.11939e+06	1.10449e+06	1.15356e+06	-	-
Wdbn009958	391.18	309.18	392.183	C21H28O7	[M-H]-	21-hydroperoxy-8-hydroxy-5,19-dimethyl-15,18,20-trioxapentacyclo[14.5.1.04,13.05,10.019,22]docosa-1,10-dien-14-one	Steroids	Steroidal saponins	-	3	125623	104323	131834	144110	145906	71486.2	157819	181347	210475	41574.2	162140	273304	181199	189241	183510	-	-
mws0473	131.035	87.0452	132.042	C5H8O4	[M-H]-	2-Methylsuccinic acid*	Organic acids	Organic acids	498-21-5	3	4.2163e+06	4.08219e+06	3.92253e+06	2.37756e+06	2.24977e+06	1.96011e+06	2.74139e+06	3.53046e+06	4.23706e+06	2.93387e+06	4.01697e+06	3.74582e+06	3.03219e+06	3.00023e+06	3.13202e+06	-	-
Wbsn008437	655.38	655.38	656.392	C38H56O9	[M-H]-	(3S,4R,6aR,7aS,10S,11S,13aR,15bS)-3-(2-(3,4-dihydroxyphenyl)acetoxy)-6a,11-dihydroxy-10-(hydroxymethyl)-4,7a,10,13a,15b-pentamethyldocosahydro-1H-cyclohepta[1,2-a:5,4-a']dinaphthalene-4-carboxylic acid	Terpenoids	Triterpene	-	3	207371	281539	481267	277508	413611	614113	166443	81877.6	41612.9	193327	121584	102636	208402	210940	217675	-	-
Zmsn002575	403.12	223.07	404.132	C17H24O11	[M-H]-	Hastatoside	Terpenoids	Monoterpenoids	50816-24-5	3	134146	442241	378142	430933	750056	490448	320640	98581.7	155199	329257	215095	457815	319882	333837	331236	-	-
Zblp002908	295.11	150.08	294.1	C17H14N2O3	[M+H]+	cephalandole B	Alkaloids	Plumerane	-	3	104819	163184	122775	356918	443749	246120	172196	64627.6	96770.2	292787	251298	287559	182226	179853	188005	-	-
Lmmn004491	987.49	987.49	988.488	C48H76O21	[M-H]-	Medicagenic acid-3-O-glucosyl-(1,6)-glucosyl-(1,3)-glucoside	Terpenoids	Triterpene Saponin	37838-43-0	3	1.10835e+07	3.16886e+07	4.23566e+07	5.02023e+07	5.55335e+07	5.94347e+07	2.93351e+07	3.38766e+06	1.19086e+07	2.50075e+07	1.71376e+07	3.52461e+07	3.00545e+07	2.99131e+07	2.88007e+07	C08959	-
MWSslk208	301.22	301.22	302.225	C20H30O2	[M-H]-	Kaurenoic Acid*	Terpenoids	Ditepenoids	6730-83-2	1	625481	690552	675648	723026	743541	722733	600059	642390	717386	638084	732253	608944	795724	818951	782083	C11874	ko00904,ko01100,ko01110
Zmhn001746	405.12	243.07	406.126	C20H22O9	[M-H]-	Piceatannol-3'-O-glucoside*	Others	Stilbene	94356-26-0	1	756049	488687	422591	258543	194409	980147	227968	359373	720770	102722	347555	361657	379205	390031	372388	-	-
MW0137434	405.12	243.07	406.126	C20H22O9	[M-H]-	Astringin*	Others	Stilbene	29884-49-9	1	756049	488687	422591	258543	194409	980147	227968	359373	720770	102722	347555	361657	379205	390031	372388	C10245	-
Lmhn010314	233.15	217.12	234.162	C15H22O2	[M-H]-	Aspergillusene A	Terpenoids	Sesquiterpenoids	-	3	86631.1	84243.1	81015.2	96131	101235	93884.7	92179.1	87616.6	87923.5	82715.1	92482.9	90004.3	84757.8	83413.6	80916.2	-	-
pmn001386	271.1	147.02	272.105	C16H16O4	[M-H]-	Vestitol	Flavonoids	Other Flavonoids	158112-50-6	3	5724.08	2459.29	171509	1372.66	6250.62	8760.08	1331.1	2853.63	2030.75	8297.3	24597	21017.9	20335.8	21186.9	21194.2	C00786	ko00943,ko01100,ko01110
Wcsn010254	277.22	277.22	278.225	C18H30O2	[M-H]-	4-[3-(4,8-dimethylnona-3,7-dienyl)-3-methyloxiran-2-yl]butan-2-one	Others	Others	-	3	9.65756e+06	9.0798e+06	1.23952e+07	5.52718e+06	6.97664e+06	2.03461e+07	8.70652e+06	1.43718e+07	1.06611e+07	8.58283e+06	7.93262e+06	8.6331e+06	1.00774e+07	1.04981e+07	1.05093e+07	-	-
Zmpn000095	261.038	78.9588	262.045	C6H15O9P	[M-H]-	Sorbitol-6-phosphate	Others	Saccharides	20479-58-7	3	9054.88	22095.1	11362.8	22970.2	13865.5	19129.3	58106.3	38956.5	56421.2	24656.8	39776.2	39590.8	30863.5	30355.3	29435.6	C01096	ko00051,ko01100
Saln000494	563.18	503.16	564.184	C27H32O13	[M-H]-	6-O-E-P-Methoxycinnamoyl Scandoside Methyl Ester	Terpenoids	Monoterpenoids	-	3	987797	791473	1.15508e+06	1.77919e+06	2.03854e+06	1.31045e+06	5.76104e+06	7.80125e+06	5.75057e+06	5.50709e+06	5.52806e+06	6.7137e+06	4.70973e+06	4.6538e+06	4.49576e+06	-	-
Zbln013951	377.13	116.93	377.139	C23H22O5	[M-H]-	1-(3'-methoxy-4'-hydroxybenzyl)-2,7-dihydroxy-4-methoxyphenanthrene	Quinones	PhenAnthraquinones	-	2	273167	249130	379437	170850	199671	679397	257353	411483	297145	262574	250000	260792	288454	302336	292528	-	-
pme0137	187.07	125.07	188.08	C7H12N2O4	[M-H]-	N-Acetyl-L-Glutamine	Amino acids and derivatives	Amino acids and derivatives	2490-97-3	3	5.23989e+06	6.37795e+06	4.65386e+06	5.59458e+06	7.22824e+06	6.36582e+06	6.77118e+06	5.81753e+06	7.44099e+06	4.94137e+06	6.2914e+06	5.30896e+06	5.80627e+06	5.73153e+06	5.53664e+06	-	-
Lmbp002592	611.161	287.054	610.153	C27H30O16	[M+H]+	Kaempferol-3,7-O-diglucoside	Flavonoids	Flavonols	25615-14-9	3	88613	136735	106166	74192.2	62700.6	334606	42820.3	32386.2	28052.3	92141.4	108380	119378	122792	123235	128297	-	-
Zmcp102206	381.2	299.2	382.214	C24H30O4	[M-H]-	(Z)-3,8-Dihydro 6,6·;7,3'a-diligustilide	Others	Others	-	3	7.49537e+06	7.42032e+06	7.2876e+06	6.91584e+06	7.79866e+06	7.87974e+06	7.91876e+06	7.43877e+06	7.53018e+06	7.71581e+06	7.98856e+06	7.76748e+06	8.04631e+06	7.90144e+06	8.29815e+06	-	-
pmb2799	295.23	195.14	296.235	C18H32O3	[M-H]-	12,13-Epoxy-9-Octadecenoic Acid	Lipids	Free fatty acids	6799-85-5	3	92390.9	80935.1	103306	119155	126443	184920	120961	127675	139677	96684.4	132649	140204	115373	115996	120710	C14826	ko00591,ko01100
Lahp002225	233.199	98.0986	232.194	C15H24N2	[M+H]+	11,12-dehydrosparteine*	Alkaloids	Quinorisidine alkaloids	-	3	67532.3	50805.9	61968	92701.8	110870	197532	88060.9	62751.8	65857.2	137531	67020.5	98960.4	83976.6	88187.5	85304.9	-	-
pmp000413	433.11	283.06	432.106	C21H20O10	[M+H]+	Genistein-8-C-glucoside	Flavonoids	Isoflavones	66026-80-0	1	214351	266706	232968	342283	324463	591493	154581	151619	153644	124316	294748	304042	285950	278706	293239	C10420	-
Wasn003258	293.12	131.07	294.132	C12H22O8	[M-H]-	Glucosyl 2-Hydroxy-4-Methylpentanoic Acid	Organic acids	Organic acids	-	1	793267	795482	1.02147e+06	1.5085e+06	1.34508e+06	727073	1.29458e+06	1.38464e+06	1.07589e+06	1.50691e+06	1.4078e+06	1.07572e+06	993134	976103	1.02624e+06	-	-
pme3184	332.075	136.062	331.068	C10H14N5O6P	[M+H]+	2'-Deoxyadenosine-5'-monophosphate	Nucleotides and derivatives	Nucleotides and derivatives	653-63-4	3	233212	245409	225159	738188	1.35362e+06	1.29014e+06	174953	24880.3	92233.1	807101	484323	903695	456759	455023	476789	C00360	ko00230,ko01100,ko01232
Lcyp000677	447.126	285.077	446.121	C22H22O10	[M+H]+	Prunetin-4'-O-glucoside(Prunitrin)*	Flavonoids	Isoflavones	154-36-9	2	324486	2.28228e+06	959210	1.17021e+06	3.96953e+06	1.98776e+06	677659	154793	127444	636661	835045	2.73757e+06	1.34079e+06	1.27304e+06	1.31832e+06	-	-
MW0110336	389.22	227.11	388.207	C15H28N6O6	[M+H]+	Val-Asp-Arg	Amino acids and derivatives	Amino acids and derivatives	-	3	575143	1.39563e+06	765298	1.71178e+06	2.07774e+06	1.33297e+06	1.0735e+06	254769	455689	1.82747e+06	1.4287e+06	2.01524e+06	1.14196e+06	1.13284e+06	1.1896e+06	-	-
Smhp004476	565.15	433.11	564.148	C26H28O14	[M+H]+	Isovitexin-2''-O-xyloside	Flavonoids	Flavones	-	1	3.0348e+08	2.72339e+08	2.79968e+08	2.9621e+08	3.38479e+08	3.06332e+08	2.68425e+08	2.9912e+08	251365164	253822394	2.58602e+08	2.97427e+08	2.84049e+08	2.91024e+08	2.76029e+08	-	-
Yshs000041	459.23	295.22	460.246	C26H36O7	[M-H]-	Vibsanin J	Terpenoids	Ditepenoids	-	3	275757	211953	237562	274810	270882	389769	303836	263145	386100	211828	317849	374618	293584	309624	301851	-	-
Wmtn012065	253.22	253.22	254.236	C15H30N2O	[M-H]-	Piperazirum	Alkaloids	Alkaloids	-	3	289950	335635	358502	409147	444072	250276	307157	356100	298700	363900	385734	418721	424551	405907	426580	-	-
pme2529	163.061	101.024	164.069	C6H12O5	[M-H]-	1,5-Anhydro-D-glucitol	Others	Saccharides	154-58-5	3	431966	385969	317602	505066	358885	453785	370070	369843	541532	385767	328608	408680	367674	386872	384126	C07326	-
Xmbn009362	239.13	195.14	240.126	C15H16N2O	[M-H]-	Arenarine B	Alkaloids	Alkaloids	-	3	72531.4	79726.8	93796.5	84060.5	84305.7	70812.1	89399.7	88574.1	83992.1	86803	89156.9	89787.6	70661.4	74528.7	73559.6	-	-
MW0017099	291.2	185.12	292.204	C18H28O3	[M-H]-	9s,13r-12-Oxophytodienoic Acid	Lipids	Free fatty acids	71606-07-0	3	24337	17800.3	35080.9	13608.8	21829.2	80700.7	38608.7	68374.4	54448.5	32288.7	25623.8	43327.2	35998.9	35731.3	37591.8	-	-
pme0116	227.114	156.077	226.107	C9H14N4O3	[M+H]+	L-Carnosine	Amino acids and derivatives	Amino acids and derivatives	305-84-0	3	60031.2	60246.6	42761.8	110267	132490	145046	42160.3	49597.2	21179.3	103235	97849.2	165036	104178	109742	105292	C00386	ko00340,ko00410,ko01100
MWS2069	139.075	77.0379	138.068	C8H10O2	[M+H]+	2-Methoxy-4-methylphenol	Phenolic acids	Phenolic acids	93-51-6	3	84496.5	74483.3	81177.6	93786.7	78627.6	98506.6	87239.4	89010	85398.3	75838	72179.5	81534.8	56550.3	56203.5	59123.2	-	-
pme1654	209.119	59.0151	210.126	C12H18O3	[M-H]-	Jasmonic acid	Organic acids	Organic acids	77026-92-7	3	51511.6	77620.4	200104	126799	119966	148447	42092	52694.6	25702.2	27897.1	44141.8	24987.5	82415.7	78559.6	78569.1	C08491	ko00592,ko01100,ko01110,ko04075
MWSslk181	419.135	257.09	418.126	C21H22O9	[M+H]+	Isoliquiritin	Flavonoids	Chalcones	5041-81-6	3	283097	290282	182497	1.27635e+06	1.32884e+06	1.74997e+06	367356	250518	248223	551339	610672	747554	610876	577426	595848	C16978	-
mws0972	131.071	85.0659	132.079	C6H12O3	[M-H]-	6-Hydroxyhexanoic acid	Organic acids	Organic acids	1191-25-9	3	177712	137608	129536	114302	97659.1	101132	342126	485381	346825	328744	242656	250082	217507	214706	226679	C06103	-
Smhp103736	581.14	413.08	580.143	C26H28O15	[M+H]+	isocarlinoside*	Flavonoids	Flavones	83151-90-0	3	290953	727015	509773	412772	857970	585478	706066	897825	380158	1.03076e+06	759180	613063	622508	587969	606583	-	-
mws0601	110.025	66.0349	111.032	C5H5NO2	[M-H]-	Pyrrole-2-carboxylic acid	Organic acids	Organic acids	634-97-9	3	150735	211213	208969	645638	279166	649499	305821	176089	468550	252071	515174	371547	358926	380024	371575	C05942	ko00470
Lmdn006811	455.353	455.353	456.36	C30H48O3	[M-H]-	3,24-Dihydroxyolean-12-en-22-one (Soyasapogenol E)*	Terpenoids	Triterpene	6750-59-0	3	82144.2	81077.1	150108	301503	462862	254139	199659	52859.5	96817.2	300740	522021	268200	249665	251267	238255	C17420	-
pmb1096	118.07	91.05	117.058	C8H7N	[M+H]+	Indole	Alkaloids	Plumerane	120-72-9	1	8.72875e+06	9.92404e+06	6.92694e+06	1.00115e+07	1.22838e+07	8.51048e+06	9.01072e+06	9.2262e+06	8.98774e+06	8.90621e+06	1.22458e+07	1.10586e+07	9.10031e+06	9.21094e+06	9.61113e+06	C00463	ko00380,ko00400,ko00402,ko01100,ko01110
Wbkn004126	523.22	361.16	524.226	C26H36O11	[M-H]-	Javanicolide C	Terpenoids	Ditepenoids	-	3	23270	49757.7	49393.2	57933.4	68989.1	34973	45471.5	20307.5	23617.3	73913.5	67174.9	66646.2	51737.1	50402.4	53400	-	-
mws0474	229.14	211.13	230.152	C12H22O4	[M-H]-	Dodecanedioic aicd	Lipids	Free fatty acids	693-23-2	1	12831.4	13570.7	13922.7	12076.2	14621.8	11667.1	17995	18803.2	13318.3	13834.1	14095.4	13174.5	10835.9	11133.3	11486.9	C02678	-
MWSslk146	595.167	433.122	594.159	C27H30O15	[M+H]+	4'-O-Glucosylvitexin	Flavonoids	Flavones	38950-94-6	3	1.11047e+06	887906	1.07765e+06	1.32125e+06	1.47899e+06	2.49726e+06	278790	456884	543166	379939	1.45844e+06	1.47991e+06	1.09286e+06	1.08812e+06	1.14688e+06	-	-
Wcsn011332	279.23	261.23	280.24	C18H32O2	[M-H]-	Ethyl (10Z,13Z)-hexadeca-10,13-dienoate	Others	Others	-	3	578605	481652	490705	596000	485288	637448	667841	699381	698577	558940	666753	699042	691633	656809	658041	-	-
MWS1777	128.026	93.0576	127.019	C6H6ClN	[M+H]+	3-Chloroaniline	Alkaloids	Alkaloids	108-42-9	3	4.25105e+06	4.04512e+06	3.87487e+06	4.16859e+06	4.52991e+06	4.5159e+06	4.88515e+06	5.23219e+06	4.87391e+06	4.39591e+06	4.96168e+06	4.67619e+06	3.9807e+06	4.02607e+06	4.20962e+06	-	-
pme2827	239.238	223.242	240.245	C16H32O	[M-H]-	Palmitaldehyde	Lipids	Free fatty acids	629-80-1	3	4.55021e+06	4.37076e+06	4.36813e+06	5.5958e+06	4.63848e+06	4.75143e+06	4.94416e+06	4.57052e+06	4.4687e+06	4.48453e+06	4.60816e+06	4.59422e+06	3.43168e+06	3.52917e+06	3.64304e+06	C00517	ko00071
Yarn005023	551.21	195.06	552.221	C27H36O12	[M-H]-	Tortoside E	Lignans and Coumarins	Lignans	-	3	349750	483412	849067	739754	839097	868554	470319	403912	325873	795629	387821	509620	504846	535459	515541	-	-
pme0230	268.1	136.06	267.097	C10H13N5O4	[M+H]+	Adenosine*	Nucleotides and derivatives	Nucleotides and derivatives	58-61-7	1	7.8126e+06	5.58375e+06	9.42211e+06	5.22402e+06	8.72776e+06	1.16453e+07	4.02148e+06	2.49769e+06	2.72974e+06	1.04374e+07	1.21414e+07	9.84912e+06	7.30291e+06	6.88619e+06	7.18448e+06	C00212	ko00230,ko01100,ko01232,ko02010
pme1292	167.035	123.045	168.042	C8H8O4	[M-H]-	Homogentisic acid*	Phenolic acids	Phenolic acids	451-13-8	3	2.98865e+06	3.82633e+06	3.85539e+06	5.0274e+06	5.69215e+06	5.3419e+06	3.91585e+06	3.37941e+06	3.67617e+06	4.74587e+06	3.6102e+06	4.05424e+06	4.57959e+06	4.49374e+06	4.31411e+06	C00544	ko00130,ko00350,ko01100,ko01240
Lmyn006011	677.38	397.13	678.383	C33H58O14	[M-H]-	Gingerglycolipid B	Lipids	Glycerol ester	88168-90-5	3	1.06919e+07	1.37443e+07	1.49541e+07	1.18416e+07	8.29597e+06	1.73413e+07	7.79705e+06	8.65209e+06	8.8735e+06	6.16765e+06	5.93359e+06	9.90609e+06	1.16956e+07	1.12922e+07	1.19989e+07	-	-
Lmhp010190	522.36	184.07	521.348	C26H52NO7P	[M+H]+	LysoPC 18:1(2n isomer)*	Lipids	LPC	-	1	2.75899e+06	2.85757e+06	2.74553e+06	2.25554e+06	977462	2.77579e+06	571168	1.12322e+06	1.30982e+06	510421	393827	571387	1.44024e+06	1.36602e+06	1.4421e+06	-	-
MWS1882	132.03	88.0403	133.037	C4H7NO4	[M-H]-	Iminodiacetic acid	Organic acids	Organic acids	142-73-4	3	2.76001e+06	4.56704e+06	1.85703e+06	1.01352e+06	2.43712e+06	1.41528e+06	3.89465e+06	3.74827e+06	5.87448e+06	1.90801e+06	3.53267e+06	1.9829e+06	2.62012e+06	2.48358e+06	2.48792e+06	C19911	-
MWSmce220	177.045	59.0139	178.048	C6H10O6	[M-H]-	D-Glucono-1,5-lactone*	Others	Saccharides	90-80-2	3	107517	145498	107582	124581	124650	94904.9	115549	127137	145504	131445	119601	83086.5	128617	123290	121199	C00198	ko00030,ko01100,ko01110,ko01200
pmn001399	405.12	243.07	406.126	C20H22O9	[M-H]-	2,4,6,4'-Tetrahydroxy-stilbene-2-O-glucoside*	Others	Stilbene	-	1	811853	514583	399966	279024	273788	969840	238725	464474	798335	92867.8	388348	395199	443568	460193	432913	-	-
Lasp002102	609.18	285.08	608.174	C28H32O15	[M+H]+	Ammopiptanoside A*	Flavonoids	Isoflavones	-	1	2.12726e+06	3.87617e+06	4.72169e+06	5.50825e+06	3.9675e+06	2.25554e+07	1.18488e+06	507307	574672	7.95778e+06	6.21634e+06	2.40133e+06	8.35607e+06	8.1718e+06	8.68439e+06	-	-
mws4170	179.056	59.0139	180.063	C6H12O6	[M-H]-	D-Glucose*	Others	Saccharides	50-99-7	1	1.95529e+06	1.85197e+06	1.62232e+06	2.4243e+06	2.27684e+06	4.01541e+06	1.44021e+06	1.2313e+06	1.08128e+06	2.02883e+06	1.62406e+06	1.69405e+06	1.8122e+06	1.91502e+06	1.9106e+06	C00031	ko00010,ko00030,ko00052,ko00500,ko00520,ko00524,ko00901,ko01100,ko01110,ko02010
MW0144687	493.28	247.14	492.27	C23H36N6O6	[M+H]+	Ala-Phe-Gln-Lys	Amino acids and derivatives	Amino acids and derivatives	-	3	1.56152e+06	851874	1.837e+07	5.12256e+06	4.34237e+06	255764	1.22463e+06	361863	857091	1.15375e+07	2.94693e+06	1.63337e+06	3.06205e+06	2.9238e+06	2.88827e+06	-	-
pmp000098	156.1	81.03	155.095	C8H13NO2	[M+H]+	Arecoline	Alkaloids	Piperidine alkaloids	63-75-2	3	1.63151e+06	1.33959e+06	1.63961e+06	881593	1.42254e+06	1.02588e+06	978160	1.58145e+06	1.53383e+06	839073	1.18e+06	936403	1.21038e+06	1.16947e+06	1.13718e+06	C10129	-
Zmyn000268	89.0247	71.02	90.0317	C3H6O3	[M-H]-	2,3-Dihydroxypropanal	Others	Saccharides	56-82-6	3	37207.5	58895.1	40527.8	29261.1	41681.9	45148	37753	43128	36758.2	45724.3	41414.7	35820	40058	41338.9	42654	C02154	-
Zmgn002106	206.08	58.03	207.089	C11H13NO3	[M-H]-	N-Acetyl-L-phenylalanine	Amino acids and derivatives	Amino acids and derivatives	2018-61-3	1	633782	851350	397763	356675	390379	281150	868469	1.76047e+06	957044	453071	458401	412676	529795	563266	555150	C03519	ko00360,ko01100
Hmpp003270	449.108	287.05	448.101	C21H20O11	[M+H]+	Luteolin-4'-O-glucoside*	Flavonoids	Flavones	6920-38-3	3	1425435	990100	751985	244234	377233	1848590	93939.1	90869.9	60167.8	54409.1	155177	80260	262624	279677	273904	-	-
Lmmn008971	455.35	455.35	456.36	C30H48O3	[M-H]-	3-Hydroxycycloarta-24-ene-26-oic acid (Isomangiferolic acid)*	Terpenoids	Triterpene	13878-92-7	3	84723.5	84707.4	162551	324347	467349	260846	183968	64850.5	77889.9	282206	426201	243198	223392	237249	226295	-	-
pma6455	229.012	96.9696	230.019	C5H11O8P	[M-H]-	Ribulose-5-phosphate	Others	Saccharides	4151-19-3	3	183860	189421	39756.6	74749.1	83015.6	76759.6	287675	178177	75403.8	166248	61811.7	244266	60528.7	57958.7	56891.8	C00199	ko00030,ko00040,ko00710,ko00740,ko01100,ko01110,ko01200,ko01230,ko01240,ko01250
Hmcn000192	209.07	59.01	210.074	C7H14O7	[M-H]-	Sedoheptulose	Others	Saccharides	3019-74-7	2	1.59366e+06	1.61458e+06	966929	1.7785e+06	2.4363e+06	2.52827e+06	1.46619e+06	1.14556e+06	1.42632e+06	1.7366e+06	1.55946e+06	1.73752e+06	1.52026e+06	1.60364e+06	1.6122e+06	C02076	ko00710,ko01100
MWS3270	166.019	79.9572	167.022	C7H5NO4	[M-H]-	Quinolinic Acid	Alkaloids	Pyridine alkaloids	89-00-9	3	86680.4	116843	67528.6	167697	126165	181434	193216	119223	232838	221254	194446	168210	126875	119567	120586	C03722	ko00380,ko00410,ko00760,ko01100,ko01240
MWS5235	299.261	253.254	300.266	C18H36O3	[M-H]-	12-Hydroxyoctadecanoic acid	Lipids	Free fatty acids	106-14-9	3	46195.4	40420.4	43182.2	48322.6	55034.9	46128.9	49392.6	45474.5	45041.1	42735	45964.4	45524.1	43373.6	46153.9	45528.8	-	-
pme2598	167.035	123.045	168.042	C8H8O4	[M-H]-	3,4-Dihydroxybenzeneacetic acid*	Phenolic acids	Phenolic acids	102-32-9	3	2.24016e+06	3.98098e+06	2.49505e+06	3.87305e+06	6.00592e+06	5.20202e+06	3.10676e+06	2.80654e+06	2.9766e+06	4.1826e+06	3.10116e+06	3.70957e+06	4.76677e+06	4.58003e+06	4.46922e+06	C01161	ko00350,ko01100
Zmbn004194	189.08	129.06	190.084	C8H14O5	[M-H]-	(R)-2-hydroxy-2-isobutylsuccinic acid	Others	Others	-	3	516553	335550	845731	373855	260476	495253	400852	878217	531125	200430	255757	491595	403131	417590	430400	-	-
Ymjm000154	285.1	123.05	286.105	C13H18O7	[M-H]-	Salicin	Phenolic acids	Phenolic acids	138-52-3	3	510907	520827	689127	596152	656119	668870	659195	480524	599738	310550	397840	555066	465634	496650	486418	C01451	ko00010
MW0158262	506.19	315.14	505.196	C26H27N5O6	[M+H]+	Trp-Trp-Asp	Amino acids and derivatives	Amino acids and derivatives	-	3	463325	506896	620949	710455	1.54714e+06	681241	599276	338721	393314	621903	677524	614330	576656	545524	579116	-	-
MWSmce676	149.046	59.0132	150.053	C5H10O5	[M-H]-	D-Arabinose*	Others	Saccharides	10323-20-3	3	6.79743e+06	4.38274e+06	5.38012e+06	7.43288e+06	6.08336e+06	7.5483e+06	3.12193e+06	5.26285e+06	3.62267e+06	4.93936e+06	5.32411e+06	5.66557e+06	5.26443e+06	5.55603e+06	5.59591e+06	C00216	ko00040,ko00053,ko00520,ko01100,ko01250
Lmbn014696	301.22	301.22	302.225	C20H30O2	[M-H]-	Pimaric acid*	Terpenoids	Ditepenoids	127-27-5	1	612161	727574	708006	676185	747770	660544	772107	688406	697830	709985	730263	733601	736680	764628	787530	C09159	-
Lmhn002926	279.05	163.04	280.058	C13H12O7	[M-H]-	p-Coumaroylmalic acid	Phenolic acids	Phenolic acids	-	1	1.67149e+06	1.77694e+06	2.15712e+06	2.03437e+06	1.76007e+06	3.68012e+06	1.54106e+06	1.5287e+06	1.01566e+06	1.57841e+06	954710	1.05059e+06	1.4716e+06	1.44433e+06	1.54155e+06	-	-
pme1173	137.046	110.035	136.038	C5H4N4O	[M+H]+	Allopurinol	Nucleotides and derivatives	Nucleotides and derivatives	315-30-0	3	28966.5	29778.7	8044.02	45258.3	41989.1	29786.1	29267	20449.7	23831.2	28339.9	43321	35862.8	28468	30238.8	28608.1	-	-
Wbmp011352	701.37	701.37	700.357	C37H52N2O11	[M+H]+	Puberaconitidine	Alkaloids	Alkaloids	83685-21-6	3	2.28461e+08	2.68985e+08	2.88286e+08	238082222	1.9169e+08	2.95527e+08	1.93877e+08	217776579	2.09906e+08	1.64279e+08	1.57682e+08	2.31175e+08	2.61773e+08	2.44657e+08	2.52401e+08	-	-
Lagp005940	561.16	313.11	560.151	C27H28O13	[M+H]+	Malonyl Pueroside D	Others	Lactones	-	2	2.48502e+06	1.17808e+06	963543	1.01393e+06	1.01973e+06	1.77397e+06	849133	630124	1.4149e+06	670910	1.2887e+06	1.21892e+06	1.20502e+06	1.23941e+06	1.29002e+06	-	-
pmn001694	329.23	229.15	330.241	C18H34O5	[M-H]-	9,10,13-Trihydroxy-11-Octadecenoic Acid	Lipids	Free fatty acids	29907-57-1	2	636363	709165	1.84199e+06	1.09663e+06	1.40897e+06	2.18388e+06	993056	836305	912753	591264	948454	1.39878e+06	1.01521e+06	1.02266e+06	1.0806e+06	C14835	ko00591
Wbmn003185	221.16	221.15	222.162	C14H22O2	[M-H]-	Kobusone	Terpenoids	Sesquiterpenoids	24173-71-5	3	3.15554e+06	3.22056e+06	2.82061e+06	3.1028e+06	3.27617e+06	2.72236e+06	3.33376e+06	3.06329e+06	3.00411e+06	2.991e+06	2.98727e+06	2.89294e+06	3.12096e+06	3.01824e+06	2.91234e+06	-	-
mws0367	277.217	277.217	278.225	C18H30O2	[M-H]-	α-Linolenic Acid*	Lipids	Free fatty acids	463-40-1	1	6.96568e+07	6.88361e+07	9.13376e+07	4.50652e+07	5.19725e+07	1.41984e+08	6.313e+07	1.00238e+08	7.94437e+07	6.46015e+07	5.92741e+07	6.76781e+07	7.55249e+07	8.08622e+07	7.91557e+07	C06427	ko00592,ko01040,ko01100,ko01110
Sayp010368	315.19	187.11	314.188	C20H26O3	[M+H]+	phyllanflexoid A	Terpenoids	Ditepenoids	-	3	129255	132496	128972	137416	156412	146435	147593	143367	136396	168280	146617	160387	155093	144802	148717	-	-
MWS201405	319.141	110.072	318.133	C15H18N4O4	[M+H]+	His-Tyr	Amino acids and derivatives	Amino acids and derivatives	35979-00-1	3	72561.3	43365.6	63057.3	79725	103526	115081	81334.2	70858.9	48544.8	75797	85166.2	98111.3	86395	81787.8	81049.5	-	-
Hmln000297	179.05	59.01	180.063	C6H12O6	[M-H]-	Inositol*	Others	Saccharides	87-89-8	1	1.94074e+06	1.76745e+06	1.61586e+06	2.16808e+06	2.70982e+06	3.77832e+06	1.41142e+06	1.15857e+06	212360	1.80404e+06	741257	1.58075e+06	1.72127e+06	1.75291e+06	1.84094e+06	C00137	ko00052,ko00053,ko00562,ko01100,ko01110,ko01250,ko02010,ko04070
HJKP000649	136.07	91.05	135.068	C8H9NO	[M+H]+	N-benzylformamide*	Alkaloids	Alkaloids	6343-54-0	1	103458	81257.5	50090.9	203399	167372	115859	138022	93329	114779	151718	184822	172021	115471	118668	123763	C15561	-
Wbmn004986	581.22	401.16	582.231	C28H38O13	[M-H]-	Lyoniresinol-3α-O-glucoside	Lignans and Coumarins	Lignans	-	2	290806	237354	178624	287761	153043	79262	289118	164465	178923	192383	165735	173696	179921	171542	167963	-	-
Qatp009254	219.17	119.08	218.167	C15H22O	[M+H]+	Cyclocolorenone	Terpenoids	Sesquiterpenoids	489-45-2	3	157776	121633	109040	106841	125900	122263	114618	84649	106231	92496.3	125725	120486	130263	121569	124163	-	-
Zmyn000108	209.03	85.03	210.038	C6H10O8	[M-H]-	D-Saccharic acid	Others	Saccharides	87-73-0	2	3.9229e+06	4.5534e+06	2.7394e+06	4.76093e+06	6.86812e+06	7.51566e+06	3.83909e+06	2.93007e+06	4.11038e+06	4.83548e+06	4.59159e+06	4.49487e+06	4.07522e+06	4.26762e+06	4.37325e+06	C00818	ko00053,ko01100
MWSmce706	129.065	56.0494	128.059	C5H8N2O2	[M+H]+	Cyclo(Ala-Gly)	Amino acids and derivatives	Amino acids and derivatives	4526-77-6	3	6.93406e+06	4.31472e+06	6.06453e+06	5.93069e+06	4.86584e+06	6.07015e+06	4.69572e+06	7.02289e+06	3.74066e+06	3.89977e+06	6.26639e+06	6.77116e+06	6.12104e+06	6.55297e+06	6.22532e+06	-	-
MWS5231	243.16	181.16	244.167	C13H24O4	[M-H]-	Tridecanedioic acid	Lipids	Free fatty acids	505-52-2	1	1.88861e+06	2.03649e+06	1.94334e+06	2.09587e+06	2.12308e+06	2.0242e+06	2.22539e+06	2.14014e+06	2.17351e+06	1.98219e+06	2.12668e+06	2.08402e+06	1.93873e+06	2.0721e+06	2.05469e+06	-	-
mws1189	193.035	72.9931	194.043	C6H10O7	[M-H]-	D-Galacturonic acid*	Others	Saccharides	685-73-4	3	1.56448e+06	1.07621e+06	1.24126e+06	723271	966403	991852	707159	1.16685e+06	1.52279e+06	918508	2.47322e+06	983623	1.10264e+06	1.05644e+06	1.1349e+06	C00333	ko00040,ko00053,ko00520,ko01100,ko01240,ko01250,ko02010
pmp000410	549.16	297.08	548.153	C26H28O13	[M+H]+	Mirificin	Flavonoids	Isoflavones	103654-50-8	1	357120	752237	755748	1.14172e+06	1.14112e+06	812875	708848	365685	398336	490029	565111	798462	728312	683830	685824	-	-
mws0089	447.093	285.041	448.101	C21H20O11	[M-H]-	Kaempferol-7-O-glucoside*	Flavonoids	Flavonols	16290-07-6	3	582346	308529	215738	442103	425911	942838	215436	178923	521261	144779	386864	611529	399153	403880	426790	-	-
pme3337	384.12	252.07	383.108	C14H17N5O8	[M+H]+	Succinyladenosine	Nucleotides and derivatives	Nucleotides and derivatives	4542-23-8	1	7.99198e+06	7.70647e+06	7.76895e+06	1.57041e+07	1.02619e+07	1.34808e+07	1.38038e+07	9	1.10277e+07	1.21144e+07	9.13221e+06	1.25368e+07	1.11897e+07	1.04121e+07	1.09115e+07	-	-
pmf0297	297.316	183.211	298.324	C20H42O	[M-H]-	1-Eicosanol	Lipids	Free fatty acids	629-96-9	3	155530	152559	155403	158046	153589	179047	163929	171452	188027	178496	177895	181279	164156	174473	175367	-	-
Zbfn007626	504.31	279.23	505.317	C25H48NO7P	[M-H]-	1-Linoleoyl-2-Lysophosphatidic Acid Monobutylamine Ester	Lipids	Glycerol ester	-	1	6.52949e+06	7.73877e+06	8.04839e+06	8.5645e+06	5.56715e+06	1.40203e+07	8.2644e+06	1.12515e+07	1.20861e+07	4.73302e+06	4.81612e+06	6.32746e+06	7.1605e+06	7.52139e+06	7.69166e+06	-	-
Cmmn013378	301.22	301.22	302.225	C20H30O2	[M-H]-	Levopimaric acid*	Terpenoids	Ditepenoids	79-54-9	1	647769	707518	655533	693818	747635	658657	780456	674238	642859	669897	716921	675615	794574	739873	779927	-	-
mws0232	377.146	243.088	376.138	C17H20N4O6	[M+H]+	Riboflavin (Vitamin B2)	Others	Vitamin	83-88-5	3	11670	12586.6	128395	9641.83	73355	28952	83365	45040.1	23225.3	45213.4	31202.6	38707.1	38303.7	35925.9	38345	C00255	ko00740,ko01100,ko01110,ko01240,ko02010
mws4053	455.353	455.353	456.36	C30H48O3	[M-H]-	3-Hydroxyurs-12-en-28-oic acid (Ursolic acid)*	Terpenoids	Triterpene	77-52-1	3	81903.7	76269.3	151312	306544	420720	255972	173336	47217.6	91995.4	315358	467724	259430	238046	233284	221471	C08988	-
Wasn001007	337.08	277.06	338.085	C12H18O11	[M-H]-	Isoascorbic acid 2-O-glucoside	Others	Vitamin	-	2	96825.1	191594	151018	466783	465113	453794	286918	112595	170486	414836	240718	373584	227855	242963	228237	-	-
MWS2070	179.072	92.0265	180.079	C10H12O3	[M-H]-	Propyl 4-hydroxybenzoate	Phenolic acids	Phenolic acids	94-13-3	3	28324.9	31348.2	37361.7	32598.3	39352.7	31913.2	38822.9	39292.7	35482	47210.2	41474.7	34824.9	35986.2	33628.3	33957	-	-
Qazn002648	461.17	153.06	462.174	C20H30O12	[M-H]-	Forsythoside E	Phenolic acids	Phenolic acids	93675-88-8	3	1.91048e+06	1.95997e+06	5.24916e+06	3.75543e+06	5.49955e+06	3.34554e+06	4.1261e+06	664606	2.14172e+06	1.19422e+06	1.73678e+06	2.13128e+06	2.38937e+06	2.55822e+06	2.53884e+06	-	-
MWS201054	162.076	56.0503	161.069	C6H11NO4	[M+H]+	O-Acetyl-L-homoserine	Amino acids and derivatives	Amino acids and derivatives	250736-84-6	3	178030	121996	132726	194179	79346.2	144464	205108	37083.5	283743	190987	138122	315249	181637	168733	176728	-	-
Wbjp002330	221.09	175.09	220.085	C11H12N2O3	[M+H]+	(3S)-1,3-dihydroxy-2,3,3a,4-tetrahydropyrrolo[2,1-b]quinazolin-9(1H)-one	Alkaloids	Alkaloids	-	3	1.83374e+06	1.89168e+06	1.61767e+06	2.21408e+06	2.47791e+06	1.71343e+06	1.87015e+06	1.76242e+06	2.00874e+06	1.68583e+06	2.65363e+06	2.38262e+06	2.05717e+06	1.91704e+06	2.03305e+06	-	-
MW0158150	497.2	229.12	496.196	C25H28N4O7	[M+H]+	Trp-Glu-Tyr	Amino acids and derivatives	Amino acids and derivatives	-	3	86122.4	110202	118981	175906	345425	222797	98454.4	76883.4	111792	175016	323470	225679	139397	133082	129493	-	-
Hmln007772	293.18	221.16	294.183	C17H26O4	[M-H]-	Nordihydrocapsiate	Phenolic acids	Phenolic acids	220012-53-3	3	4.17045e+06	4.15278e+06	4.13743e+06	4.35877e+06	4.26253e+06	4.08656e+06	4.69866e+06	4.19552e+06	4.22593e+06	4.06508e+06	4.24281e+06	4.33126e+06	2.54509e+06	2.59979e+06	2.73714e+06	-	-
Ybnn007052	285.04	285.04	286.048	C15H10O6	[M-H]-	Norartocarpetin	Flavonoids	Flavones	520-30-9	3	125877	102762	154085	144348	140621	209677	97121	216729	97534.4	62046.1	128316	154499	114671	121687	123131	-	-
MW0134140	285.08	107.05	284.068	C16H12O5	[M+H]+	Genistein, 8-methyl	Flavonoids	Isoflavones	-	3	54575.1	27696.9	244376	30933.6	10005	135900	26381	512343	16918.9	48775.5	107655	68211.2	103152	109541	102225	-	-
mws1164	179.056	59.0139	180.063	C6H12O6	[M-H]-	D-Fructose*	Others	Saccharides	57-48-7	1	1.95122e+06	1.84603e+06	1.8946e+06	2.244e+06	2.33181e+06	4.02105e+06	1.45442e+06	756253	311282	1.99627e+06	1.63272e+06	1.65543e+06	1.8224e+06	1.79507e+06	1.92799e+06	C05003	-
Zmyn014236	309.17	96.96	310.181	C14H30O5S	[M-H]-	2-Dodecoxyethyl Hydrogen Sulfate	Phenolic acids	Phenolic acids	48073-44-5	3	2.88419e+06	3.14286e+06	3.14231e+06	3.83793e+06	3.77342e+06	4.24667e+06	3.24469e+06	3.47792e+06	3.67345e+06	3.7349e+06	3.24372e+06	3.31729e+06	3.17323e+06	3.40899e+06	3.36999e+06	-	-
MWSmce338	146.08	70.06	145.074	C6H11NO3	[M+H]+	N-Hydroxypipecolic acid	Alkaloids	Piperidine alkaloids	115819-92-6	3	103292	83082.9	203302	212286	219838	262143	134166	96952.4	91588.1	197892	195882	155327	144153	147403	136735	-	-
Rfmb091	295.23	195.14	296.235	C18H32O3	[M-H]-	9S-Hydroxy-10E,12Z-octadecadienoic acid*	Lipids	Free fatty acids	15514-85-9	2	1.74593e+06	1.48604e+06	1.89143e+06	1.85878e+06	1.93323e+06	2.45654e+06	1.97653e+06	2.04127e+06	2.17228e+06	1.36383e+06	1.927e+06	2.47152e+06	1.77011e+06	1.84811e+06	1.91105e+06	C14767	ko00591
mws0147	117.056	59.0139	118.063	C5H10O3	[M-H]-	β-Hydroxyisovaleric acid	Organic acids	Organic acids	625-08-1	3	400450	641212	306208	303474	203559	254487	270469	296073	285929	365867	313267	398404	266181	262414	247349	C20827	ko00280,ko01100
Zbsn012113	379.21	295.19	380.22	C21H32O6	[M-H]-	Diacetoxy-[6]-gingerdiol	Phenolic acids	Phenolic acids	143615-75-2	3	11928.7	13289.7	15578.6	15377.5	13227.5	19701.6	15038.7	14543.1	16922.8	10811.6	16336.4	20328.4	14521.5	15471.8	14448.5	-	-
Wbmn011269	377.23	295.23	378.241	C22H34O5	[M-H]-	Vitexilactone	Terpenoids	Ditepenoids	61263-49-8	3	3.42842e+06	2.91496e+06	3.6922e+06	3.57361e+06	3.57532e+06	4.60791e+06	3.70448e+06	4.07006e+06	4.28948e+06	2.76154e+06	3.77828e+06	5.12018e+06	3.63054e+06	3.90022e+06	3.86486e+06	-	-
Samp008819	423.179	189.091	422.173	C25H26O6	[M+H]+	3'-geranyl-5,7,4',5'-tetrahydroxyisoflavone	Flavonoids	Isoflavones	-	3	2.61034e+06	4.17982e+06	2.38799e+06	1.67147e+06	1.6056e+06	4.79248e+06	2.45732e+06	1.43116e+06	1.55014e+06	1.68087e+06	474027	1.09746e+06	2.17656e+06	2.10134e+06	2.26948e+06	-	-
Wcsn011122	279.23	279.24	280.24	C18H32O2	[M-H]-	(5Z,10E,14S)-14-hydroxy-2,6,10-trimethylpentadeca-5,10-dien-4-one	Others	Others	-	3	3.10576e+07	2.94831e+07	2.58854e+07	3.13359e+07	2.54237e+07	3.5041e+07	3.19829e+07	3.56328e+07	3.60303e+07	2.75611e+07	3.60221e+07	3.73179e+07	3.17438e+07	3.36425e+07	3.41999e+07	-	-
Lmbn005369	295.23	195.14	296.235	C18H32O3	[M-H]-	13(S)-HODE;13(S)-Hydroxyoctadeca-9Z,11E-dienoic acid*	Lipids	Free fatty acids	10219-69-9	2	1.86537e+06	1.51452e+06	1.9092e+06	1.87293e+06	2.0286e+06	2.52785e+06	2.02967e+06	2.05496e+06	2.30642e+06	1.4406e+06	1.98938e+06	2.52243e+06	1.79523e+06	1.8756e+06	1.94104e+06	C14762	ko00591
pmp000348	323.128	267.065	322.12	C20H18O4	[M+H]+	Kanzonol D	Flavonoids	Other Flavonoids	155233-20-8	3	32718.4	9224.84	808701	3778.26	44405.3	57554.7	2477.43	273235	6646.43	121272	71065.6	841024	188550	176942	175692	-	-
mws1024	147.045	129.035	148.052	C9H8O2	[M-H]-	p-Coumaraldehyde	Phenolic acids	Phenolic acids	2538-87-6	3	1.49807e+06	2.65895e+06	2.28205e+06	4.26653e+06	5.68959e+06	3.24084e+06	1.59339e+06	1.26949e+06	1.51031e+06	3.01809e+06	2.13816e+06	4.95258e+06	2.98408e+06	3.1437e+06	3.22663e+06	C05608	ko00940,ko01100,ko01110
pme0243	131.035	87.0452	132.042	C5H8O4	[M-H]-	Glutaric acid*	Organic acids	Organic acids	110-94-1	3	4.18926e+06	4.04063e+06	4.09908e+06	2.39192e+06	2.17125e+06	2.1194e+06	2.75376e+06	3.45149e+06	4.07722e+06	2.94033e+06	3.81403e+06	3.84514e+06	2.93296e+06	3.05515e+06	3.1746e+06	C00489	ko00071,ko00310,ko01100
Wcdp000380	104.11	60.08	103.1	C5H13NO	[M+H]+	L-Valinol	Amino acids and derivatives	Amino acids and derivatives	2026-48-4	1	108074	125589	102649	100478	129794	103935	150172	139534	135932	106384	128414	149938	121526	115276	112506	-	-
Lmjp002718	207.14	95.08	206.131	C13H18O2	[M+H]+	Arteannuin A	Terpenoids	Sesquiterpenoids	82442-48-6	3	5.76082e+06	5.72473e+06	7.63069e+06	1.00822e+07	1.39704e+07	1.0222e+07	7.34664e+06	5.70984e+06	5.20928e+06	1.21085e+07	8.81459e+06	1.3215e+07	8.69416e+06	8.53384e+06	9.20582e+06	-	-
Zmwp002855	298.09	136.06	297.1	C17H15NO4	[M+H]+	Oxoassoanine N-oxide	Alkaloids	Plumerane	-	3	7.97331e+06	7.20433e+06	7.20518e+06	4.09918e+06	5.30238e+06	5.85455e+06	7.9359e+06	6.36464e+06	6.1345e+06	5.69935e+06	5.8131e+06	5.09145e+06	5.71241e+06	5.49452e+06	5.95015e+06	-	-
mws0924	145.051	101.061	146.058	C6H10O4	[M-H]-	2-Methylglutaric acid*	Organic acids	Organic acids	617-62-9	3	658004	366716	534465	323910	312966	265103	479699	735395	749006	418882	601615	570551	441573	460339	478236	-	-
mws0208	145.051	101.061	146.058	C6H10O4	[M-H]-	Adipic Acid*	Organic acids	Organic acids	124-04-9	3	658004	366716	534465	323910	312966	265103	479699	735395	749006	418882	601615	570551	441573	460339	478236	C06104	ko01100
MW0109320	229.15	142.09	228.147	C11H20N2O3	[M+H]+	Pro-leu	Amino acids and derivatives	Amino acids and derivatives	52899-07-7	3	4.31197e+06	5.9869e+06	5.8674e+06	9.32017e+06	1.31883e+07	1.23296e+07	6.52077e+06	4.37085e+06	4.15529e+06	1.24316e+07	9.10647e+06	1.04716e+07	8.33958e+06	8.03506e+06	7.68631e+06	-	-
Cmmn012997	301.22	301.22	302.225	C20H30O2	[M-H]-	Abietic acid	Terpenoids	Ditepenoids	514-10-3	3	354481	243426	361641	391870	396138	223424	381911	369429	367415	265571	388933	262533	352256	376937	379647	C06087	ko00904,ko01100,ko01110
Lcyp000680	449.15	287.09	448.137	C22H24O10	[M+H]+	Padmakastin*	Flavonoids	Isoflavones	-	3	56883.1	66050.4	82733.1	110819	144611	128534	63279.2	39525.4	58191.9	80944.2	105354	120810	87420	80806.2	85872.7	-	-
Lskp211424	433.12	271.07	432.117	C20H20N2O9	[M+H]+	siliendines A glucose	Alkaloids	Alkaloids	-	3	31923535	41463865	1.86219e+07	1.64521e+07	2.99e+07	7.57793e+07	1.74574e+07	3.12272e+07	20780500	2.00794e+07	2.6522e+07	27605075	32659900	3.17068e+07	3.01027e+07	-	-
MWS1839	165.056	92.0272	166.063	C9H10O3	[M-H]-	Ethylparaben	Phenolic acids	Phenolic acids	120-47-8	3	45807.6	257270	344487	65503.5	68948.7	461119	252067	59970.1	44298.1	405762	89729.2	197628	119973	118654	127943	-	-
pmb3101	175.06	115.04	176.069	C7H12O5	[M-H]-	2-Isopropylmalic Acid	Organic acids	Organic acids	49601-06-1	1	3.20309e+06	2.92983e+06	1.92159e+06	2.22272e+06	1.38078e+06	1.80161e+06	6.13116e+06	8.06334e+06	5.53893e+06	5.66495e+06	4.12818e+06	4.43263e+06	3.69756e+06	3.91633e+06	4.00856e+06	C02504	ko00290,ko00620,ko01100,ko01110,ko01210,ko01230
Zmpn000199	209.03	85.03	210.038	C6H10O8	[M-H]-	D-Galactaric acid	Others	Saccharides	526-99-8	2	4.02152e+06	4.04645e+06	2.85559e+06	5.11179e+06	6.67339e+06	7.73973e+06	3.86374e+06	3.05527e+06	3.6573e+06	4.36829e+06	4.42312e+06	4.57104e+06	4.22004e+06	4.52941e+06	4.54389e+06	C00879	ko00053,ko01100
Waln009920	576.33	277.22	577.338	C28H52NO9P	[M-H]-	1-(2,3-dihydroxypropoxy)-3-(((2-(dimethylamino)ethoxy)(hydroxy)phosphoryl)oxy)propan-2-yl (8E,11Z,14Z)-octadeca-8,11,14-trienoate	Others	Others	-	1	235170	321693	391601	157853	163966	709241	313754	599827	350477	110971	133633	201381	334109	309105	314355	-	-
Ymjm000116	313.09	151.04	314.1	C14H18O8	[M-H]-	6-O-Acetylarbutin	Phenolic acids	Phenolic acids	10338-88-2	3	173364	53118.6	165097	370813	151111	178425	160503	50333.4	110969	97587.5	128328	130864	137262	144935	148965	-	-
MW0158700	431.12	311.06	432.117	C20H20N2O9	[M-H]-	TyrMe-Asp-OH	Amino acids and derivatives	Amino acids and derivatives	-	3	1.50253e+07	2.11433e+07	1.3457e+07	1.27794e+07	2.60127e+07	4.06084e+07	2.65036e+07	1.01701e+07	1.28928e+07	2.66426e+07	3.6715e+07	1.78341e+07	2.08477e+07	1.97865e+07	1.92106e+07	-	-
Zbqn002456	266.07	88.04	267.074	C12H13NO6	[M-H]-	N-(3,4,5-trihydroxycinnamicacid)-alanine	Amino acids and derivatives	Amino acids and derivatives	-	1	1.91962e+06	2.70947e+06	2.35633e+06	5.2853e+06	4.81294e+06	3.84171e+06	3.07196e+06	1.92096e+06	2.22073e+06	4.07759e+06	3.32615e+06	3.44595e+06	2.77784e+06	3.01755e+06	2.93313e+06	-	-
Wcgn012576	335.22	253.22	336.23	C20H32O4	[M-H]-	14-hydroxy-14-(hydroxymethyl)-5,9-dimethyltetracyclo[11.2.1.01,10.04,9]hexadecane-5-carboxylic acid	Terpenoids	Ditepenoids	-	3	317486	352389	324254	354539	351954	507206	378871	362102	336015	389058	390366	424859	500813	518258	476747	-	-
Lmbn005662	295.228	171.103	296.235	C18H32O3	[M-H]-	9(10)-EpOME;(9R,10S)-(12Z)-9,10-Epoxyoctadecenoic acid	Lipids	Free fatty acids	16833-56-0	3	97556.6	93331.1	170140	148783	140320	358154	174148	191515	207887	122983	165627	218949	158497	170216	170944	C14825	ko00591,ko01100
Jmyn005535	1017.49	957.48	1018.5	C49H78O22	[M-H]-	Yamogenin-3-O-glucosyl(1→2)[xylosyl(1→3)]glucosyl(1→4)galactoside	Steroids	Steroidal saponins	-	3	177438	607987	183146	117723	146463	154542	115049	42108	77720.1	553703	73016.6	79746.7	180936	195007	182095	-	-
Waln011009	578.34	279.23	579.354	C28H54NO9P	[M-H]-	2-(2,3-dihydroxypropoxy)-3-(((2-(dimethylamino)ethoxy)(hydroxy)phosphoryl)oxy)propyl (11Z,14Z)-octadeca-11,14-dienoate	Others	Others	-	1	2.40556e+06	2.68791e+06	2.91623e+06	3.44214e+06	2.13697e+06	4.46883e+06	2.38422e+06	3.46174e+06	4.73699e+06	1.43418e+06	1.77873e+06	2.78633e+06	2.89508e+06	2.69895e+06	2.6893e+06	-	-
Zmhn001793	341.09	179.03	342.095	C15H18O9	[M-H]-	6-O-Caffeoyl-D-glucose*	Phenolic acids	Phenolic acids	-	1	1.35622e+06	761729	994628	879863	702532	531220	908236	1.0109e+06	512568	666879	557950	566719	648921	701904	658276	-	-
MWS1840	102.13	58.07	101.12	C6H15N	[M+H]+	Triethylamine	Alkaloids	Alkaloids	121-44-8	1	4.89735e+06	4.72416e+06	4.59307e+06	3.74173e+06	5.88239e+06	5.51988e+06	3.25638e+06	3.84323e+06	3.60892e+06	4.13188e+06	3.7515e+06	4.39757e+06	4.05053e+06	4.29694e+06	3.9619e+06	C14691	-
Zbzn008048	293.18	221.15	294.183	C17H26O4	[M-H]-	Embelin	Quinones	Quinones	550-24-3	3	3.74223e+06	3.88547e+06	3.87163e+06	4.27495e+06	4.08921e+06	3.90927e+06	4.3252e+06	4.03679e+06	3.87978e+06	3.86463e+06	4.09425e+06	4.17786e+06	2.27468e+06	2.40107e+06	2.47423e+06	-	-
pme1730	117.019	73.0282	118.027	C4H6O4	[M-H]-	D-Erythronolactone	Organic acids	Organic acids	15667-21-7	3	206152	188022	250166	212543	200587	141289	198098	218009	285097	198317	221353	198000	154630	167385	157000	-	-
Lmcn008512	205.16	189.13	206.167	C14H22O	[M-H]-	2,4-Di-Tert-Butylphenol	Phenolic acids	Phenolic acids	96-76-4	1	622819	643663	633558	633403	642361	621937	702539	719275	746692	742296	696652	755549	712097	771290	762175	-	-
Zbqp000579	156.08	110.07	155.07	C6H9N3O2	[M+H]+	2-amino-3-(1H-pyrazol-1-yl)propanoic acid	Organic acids	Organic acids	2734-48-7	1	1.17811e+06	1.44057e+06	1.1458e+06	554889	1.24091e+06	595906	941083	1.11347e+06	1.39452e+06	513774	737394	706228	954594	914925	876370	-	-
pme1109	152.057	135.03	151.049	C5H5N5O	[M+H]+	Guanine	Nucleotides and derivatives	Nucleotides and derivatives	73-40-5	3	161998	117542	136416	150797	186394	281837	106508	83026.6	108849	109164	120792	141444	137198	127500	127506	C00242	ko00230,ko01100,ko01232
Lcsn000415	267.07	59.01	268.079	C9H16O9	[M-H]-	Keto-Deoxy-Nonulonic acid	Organic acids	Organic acids	153666-19-4	1	2.33491e+06	3.91095e+06	2.63029e+06	4.64723e+06	7.94744e+06	5.01462e+06	4.31185e+06	2.9224e+06	2.59478e+06	6.80814e+06	5.35045e+06	4.51183e+06	4.7021e+06	4.67018e+06	5.04199e+06	C20934	ko00520,ko01100,ko01250
Lsjp211254	423.36	203.18	422.355	C30H46O	[M+H]+	Lupa-1,20(29)-dien-3-one (Glochidone)	Terpenoids	Triterpene	-	2	1.33978e+06	1.43148e+06	408976	335638	212393	1.01719e+06	514547	350033	435220	2.02797e+06	267225	426987	702135	688839	645662	-	-
Lmmn003323	271.228	225.22	272.235	C16H32O3	[M-H]-	2-Hydroxyhexadecanoic acid	Organic acids	Organic acids	764-67-0	3	546487	591522	597403	764971	784769	719063	681922	809087	836976	699098	604558	659739	621847	678394	654575	-	-
Wcsn011125	361.24	279.23	362.246	C22H34O4	[M-H]-	Ethyl (4E,6E,8E,10E,13Z)-15,16-dihydroxy-5,9-dimethyloctadeca-4,6,8,10,13-pentaenoate	Others	Others	-	3	6.23583e+06	6.08441e+06	4.90896e+06	5.20278e+06	5.07779e+06	7.03317e+06	6.67037e+06	6.97658e+06	6.8796e+06	6.58267e+06	8.02269e+06	7.29666e+06	8.50153e+06	8.50291e+06	9.163e+06	-	-
Zmyn004676	293.21	113.1	294.219	C18H30O3	[M-H]-	17-Hydroxylinolenic acid	Lipids	Free fatty acids	-	2	736448	647229	1.24609e+06	987802	1.02578e+06	3.152e+06	1.10648e+06	1.31021e+06	1.54868e+06	792250	943933	1.66037e+06	1.11304e+06	1.21062e+06	1.18912e+06	C16346	ko00592
Wbmn005986	651.23	651.23	652.237	C31H40O15	[M-H]-	Isomartynoside	Phenolic acids	Phenolic acids	94410-22-7	1	110115	97928	183213	286251	384616	207093	102757	42950	68564.7	78316.9	209915	284791	127021	136926	127051	-	-
Zmyn004449	309.21	171.1	310.214	C18H30O4	[M-H]-	9-Hydroxy-12-oxo-10(E),15(Z)-octadecadienoic acid	Lipids	Free fatty acids	-	2	99034.7	88145.9	90906	164148	144739	348931	158958	166527	207261	147568	180808	293728	156935	169517	157609	C21923	ko00592,ko01110
Ljmp121505	247.13	187.11	246.126	C15H18O3	[M+H]+	Mansonone S	Others	Ketone compounds	-	3	174607	168171	164149	127439	86046.1	85789.5	21817.3	3105.65	14545.8	6629.74	18340	16043.8	86112.1	87238.8	80294.4	-	-
pme0534	195.05	75.01	196.058	C6H12O7	[M-H]-	Gluconic acid	Others	Saccharides	526-95-4	1	7.90165e+06	1.25911e+07	6.59154e+06	4.92352e+06	1.01131e+07	7.09569e+06	9.4967e+06	8.79036e+06	1.13935e+07	8.68454e+06	9.01593e+06	6.71719e+06	8.91965e+06	8.21026e+06	8.80666e+06	C00257	ko00030,ko01100,ko01110,ko01200
mws0037	267.07	195.05	268.074	C16H12O4	[M-H]-	Formononetin (7-Hydroxy-4'-methoxyisoflavone)	Flavonoids	Isoflavones	485-72-3	1	3786.48	136717	33113.7	26730.3	38358.3	36926	10139	17507.6	2483.29	35061.8	19065.7	222780	44392.2	48500.9	46226.7	C00858	ko00943,ko01100,ko01110
WaYp004645	503.25	209.15	502.241	C24H38O11	[M+H]+	3-Oxo-Alpha-Ionol 9-[Apiosyl-(1->6)-Glucoside]	Terpenoids	Monoterpenoids	-	3	228412	181348	232464	227809	296074	505848	133198	160759	155728	176410	179572	219384	257903	262969	241351	-	-
Zmgn001448	175.06	115.04	176.069	C7H12O5	[M-H]-	2-Propylmalic Acid	Organic acids	Organic acids	-	1	3.09648e+06	2.81173e+06	1.93294e+06	2.13755e+06	1.39048e+06	1.87566e+06	5.55509e+06	8.43943e+06	5.62168e+06	5.4477e+06	4.05561e+06	4.23186e+06	3.73498e+06	3.97573e+06	3.65063e+06	C05994	ko00620
MWSmce341	279.159	149.033	278.152	C16H22O4	[M+H]+	Butyl isobutyl phthalate*	Phenolic acids	Phenolic acids	17851-53-5	3	1.66007e+06	1.08832e+06	1.15933e+06	1.21645e+06	1.44966e+06	1.66342e+06	1.38456e+06	1.31311e+06	1.17992e+06	1.49702e+06	1.87671e+06	1.31496e+06	1.42315e+06	1.30161e+06	1.36124e+06	-	-
Yacn003968	206.08	147.04	207.089	C11H13NO3	[M-H]-	Cantleyine	Alkaloids	Alkaloids	30333-81-4	3	884584	1.30796e+06	734962	757013	847672	602472	1.23411e+06	2.31849e+06	1.27531e+06	805119	736328	825057	896513	979061	953293	C09933	-
Lacp007489	323.13	267.07	322.12	C20H18O4	[M+H]+	Erypoegin E	Flavonoids	Flavones	-	3	3.11712e+06	50568.8	1.06441e+06	47798.2	77364	330033	7968.73	1.11435e+06	21740.7	528885	516609	716953	608579	555978	583709	-	-
Zmhn001358	299.08	137.02	300.084	C13H16O8	[M-H]-	4-O-Glucosyl-4-hydroxybenzoic acid	Phenolic acids	Phenolic acids	-	1	6.95822e+06	1.83589e+07	2.96343e+07	1.47722e+07	4.31133e+07	3.65415e+07	1.83802e+07	1.00812e+07	1.26648e+07	1.17206e+07	1.29164e+07	2.39649e+07	1.81518e+07	1.95834e+07	1.97173e+07	-	-
Wafn011571	295.23	195.14	296.235	C18H32O3	[M-H]-	alpha-Hydroxylinoleic acid*	Lipids	Free fatty acids	57818-44-7	2	1.78186e+06	1.42777e+06	1.98625e+06	1.84423e+06	1.99047e+06	2.46559e+06	1.88304e+06	1.97488e+06	2.21639e+06	1.38295e+06	1.92107e+06	2.42956e+06	1.79039e+06	1.95554e+06	1.91225e+06	-	-
Wccp001353	258.14	84.08	257.142	C16H19NO2	[M+H]+	(1S,12S,14R)-4-methyl-11-oxa-4-azatetracyclo[8.6.1.01,12.06,17]heptadeca-6(17),7,9,15-tetraen-14-ol	Alkaloids	Alkaloids	-	3	947358	997120	814385	1.11078e+06	1.10183e+06	1.22826e+06	1.20474e+06	1.11713e+06	1.09226e+06	987341	1.16873e+06	1.15617e+06	919960	990089	1.00158e+06	-	-
mws1515	193.159	175.148	192.151	C13H20O	[M+H]+	α-Ionone	Terpenoids	Monoterpenoids	127-41-3	3	108242	71664.7	90985.6	71978.8	42405.1	49523.3	94511.5	78891.6	77534.7	52509.3	29289.3	39831.8	92612.5	85503.9	92664.6	C12286	-
Lmmn005092	955.46	955.46	956.462	C47H72O20	[M-H]-	Medicagenic acid-3-O-glucuronide-28-O-rhamnosyl(1,2)-arabinoside	Terpenoids	Triterpene Saponin	-	2	8.29287e+06	2.62565e+07	1.48715e+07	1.53311e+07	2.63329e+07	1.98439e+07	8.40525e+06	1.60147e+06	3.88906e+06	1.93243e+07	1.12858e+07	1.42394e+07	1.25894e+07	1.35407e+07	1.24616e+07	-	-
pmb2260	480.308	184.073	479.301	C23H46NO7P	[M+H]+	LysoPC 15:1	Lipids	LPC	-	3	123046	198192	229327	381482	291452	602138	100448	184487	131478	138284	125566	91419.3	218920	205340	224650	-	-
pmb2221	318.3	60.0444	317.293	C18H39NO3	[M+H]+	4-Hydroxysphinganine; Phytosphingosine	Lipids	Sphingolipids	554-62-1	3	49356.5	58102.2	90920.5	130969	107233	181644	210578	193429	106630	205539	106347	166819	133379	123223	123288	C12144	ko00600,ko01100
Lmmp007480	257.08	137.02	256.074	C15H12O4	[M+H]+	2,4,4'-trihydroxychalcone*	Flavonoids	Chalcones	-	1	27440.2	41346	142588	19261.3	22204	76440.8	22179.2	2.06996e+06	26836.1	97983.3	26747.9	34060.5	177477	165155	163052	-	-
Lmgn007652	329.23	211.13	330.241	C18H34O5	[M-H]-	Tianshic acid	Organic acids	Organic acids	-	3	945988	1.13076e+06	2.76894e+06	1.64368e+06	2.2252e+06	3.20424e+06	1.47846e+06	1.21944e+06	1.39742e+06	895042	1.44481e+06	2.04858e+06	1.52931e+06	1.60573e+06	1.67822e+06	-	-
mws0567	146.092	87.0441	145.085	C5H11N3O2	[M+H]+	4-Guanidinobutyric acid	Organic acids	Organic acids	463-00-3	3	2.2337e+06	2.92705e+06	3.5765e+06	3.26298e+06	4.5662e+06	5.52759e+06	2.93092e+06	2.3793e+06	2.23552e+06	3.01336e+06	2.27496e+06	3.36104e+06	2.76773e+06	2.72682e+06	2.97228e+06	C01035	ko00330,ko01100
Zmgn003633	211.13	183.14	212.141	C12H20O3	[M-H]-	12-Oxo-10E-Dodecenoic Acid	Lipids	Free fatty acids	65410-38-0	2	79620	28287.1	17705.8	9892.53	7359.94	18215.3	37073.6	94813.5	60266.3	17948.4	15526.9	10910.4	33089	30436.9	32979.4	C16309	ko00592,ko01110
HJN097	1133.54	1133.54	1134.55	C54H86O25	[M-H]-	Azukisaponin VI	Terpenoids	Triterpene Saponin	82801-39-6	2	996248	1.88724e+06	2.088e+06	2.25918e+06	2.01957e+06	3.45517e+06	1.72734e+06	361966	833758	1.2081e+06	1.42538e+06	1.63121e+06	1.53865e+06	1.55611e+06	1.42649e+06	-	-
mws0366	277.217	277.219	278.225	C18H30O2	[M-H]-	γ-Linolenic Acid*	Lipids	Free fatty acids	506-26-3	1	1.02197e+07	8.85154e+06	1.23615e+07	5.61178e+06	6.96841e+06	2.12884e+07	8.48494e+06	1.44306e+07	1.0494e+07	8.4318e+06	8.24474e+06	8.17493e+06	9810241	1.07737e+07	1.01765e+07	C06426	ko00591,ko01040,ko01100
MW0103373	259.1	123.04	258.085	C10H14N2O6	[M+H]+	3-Methyluridine	Nucleotides and derivatives	Nucleotides and derivatives	2140-69-4	3	1.82892e+06	2.2194e+06	2.01907e+06	2.42253e+06	3.25079e+06	5.75311e+06	1.32968e+06	1.62266e+06	1.28298e+06	2.34362e+06	1.96373e+06	2.43525e+06	2.43472e+06	2.25118e+06	2.45779e+06	-	-
Sacn002893	403.12	223.06	404.132	C17H24O11	[M-H]-	10-acetylmonomelittoside	Phenolic acids	Phenolic acids	-	3	176653	396875	385491	456458	761494	501164	297469	91447.1	177258	341123	228204	428946	300857	278178	303781	-	-
MW0152315	491.18	249.06	492.189	C19H32N4O9S	[M-H]-	Leu-Glu-Cys-Glu	Amino acids and derivatives	Amino acids and derivatives	-	3	2.03228e+06	2.85867e+06	4.01638e+06	4.92408e+06	4.24633e+06	4.67139e+06	3.70295e+06	2.56158e+06	2.21699e+06	3.35714e+06	1.70745e+06	2.55123e+06	2.68422e+06	2.92677e+06	2.90925e+06	-	-
Yarn005295	579.21	417.15	580.216	C28H36O13	[M-H]-	Tortoside A	Lignans and Coumarins	Lignans	-	3	88661	67476.4	106845	124871	114775	120161	87518.1	90060.8	85487.9	108309	147736	125473	97893.1	91870.6	100961	-	-
Lskp211279	229.12	142.09	228.111	C10H16N2O4	[M+H]+	Longitubanine A	Alkaloids	Alkaloids	-	3	4.95413e+06	6.04076e+06	5.77709e+06	1.04324e+07	1.5418e+07	1.38321e+07	7.01099e+06	4.78832e+06	4.65551e+06	1.32374e+07	1.03534e+07	1.27627e+07	9.13764e+06	8.34137e+06	8.97573e+06	-	-
mws0267	105.019	105.019	106.027	C3H6O4	[M-H]-	DL-Glyceric Acid	Organic acids	Organic acids	473-81-4	3	293760	379004	155076	197547	304174	193656	298998	309352	437490	177040	192117	165249	245822	232768	256143	C00258	ko00030,ko00260,ko00561,ko00630,ko01100,ko01110,ko01200
MWS2430	241.218	241.211	242.225	C15H30O2	[M-H]-	13-methylmyristic acid	Lipids	Free fatty acids	2485-71-4	3	226104	238398	225494	211887	256867	251733	198982	220501	214126	238531	236876	245816	260184	264443	241368	-	-
MWS5164	203.15	70.0653	202.143	C8H18N4O2	[M+H]+	N,N'-Dimethylarginine;SDMA*	Amino acids and derivatives	Amino acids and derivatives	30344-00-4	3	2.21176e+06	3.4081e+06	1.94494e+06	2.66196e+06	4.35781e+06	2.94399e+06	4.31966e+06	3.48716e+06	5.30338e+06	3.12776e+06	3.62041e+06	3.32092e+06	3.22624e+06	2.95782e+06	2.98088e+06	-	-
Wmhp000055	169.05	65.04	168.042	C8H8O4	[M+H]+	2,5-Dimethoxybenzoquinone*	Quinones	Quinones	3117-03-1	2	93041.5	119300	166736	109090	117331	170812	64687.5	8340	57306.6	101344	103557	72890.7	102992	105861	96213.9	-	-
pmb2640	199.17	199.17	200.178	C12H24O2	[M-H]-	Dodecanoic acid (Lauric acid)	Lipids	Free fatty acids	143-07-7	1	236691	247009	234550	364143	366440	254833	195264	191640	185034	178797	177099	189957	234482	226487	212809	C02679	ko00061,ko01100,ko01110
pmd0130	468.31	184.07	467.301	C22H46NO7P	[M+H]+	LysoPC 14:0	Lipids	LPC	20559-16-4	1	61132.8	98620.9	121288	112800	62256.2	156490	61503.9	115346	134827	52640	45433.3	98372	101336	100420	92619.7	-	-
Laln003968	443.15	149.06	444.163	C20H28O11	[M-H]-	3,4-dihydroxyallyl benzene-xylose-glucoside	Phenolic acids	Phenolic acids	-	3	36758.3	70148.6	98471.8	233806	260868	131211	136565	35982.1	61341.2	488596	300584	261262	179588	177716	194131	-	-
pme1474	298.1	136.06	297.09	C11H15N5O3S	[M+H]+	5'-Deoxy-5'-(methylthio)adenosine	Nucleotides and derivatives	Nucleotides and derivatives	2457-80-9	1	6.85174e+06	5.63905e+06	6.02616e+06	3.30229e+06	4.51202e+06	4.88885e+06	7.18754e+06	5.36856e+06	4.68596e+06	4.96508e+06	3.2412e+06	4.15512e+06	5.24662e+06	4.76734e+06	5.12656e+06	C00170	ko00270,ko00908,ko01100
Wbmn004634	337.11	322.09	338.115	C20H18O5	[M-H]-	Vitrofolal A	Lignans and Coumarins	Lignans	-	3	9.19001e+06	7.44744e+06	9.5811e+06	9.99883e+06	1.55227e+07	2.95313e+07	4.38693e+06	1.68798e+06	1.99653e+06	9.92209e+06	7.9735e+06	1.09765e+07	9.2162e+06	1.01474e+07	9.50923e+06	-	-
Wcjp002598	146.06	91.05	145.053	C9H7NO	[M+H]+	8-hydroxyquinoline	Alkaloids	Quinoline alkaloids	148-24-3	1	2.26763e+06	2.16436e+06	1.78517e+06	2.49433e+06	2.8918e+06	1.64084e+06	2.1005e+06	2.0193e+06	2.10846e+06	1.73845e+06	3.04493e+06	2.77077e+06	2.27056e+06	2.06643e+06	2.23224e+06	C19434	-
Zmyn006303	1235.58	1235.58	1236.58	C58H92O28	[M-H]-	Polygalasaponin XXII	Terpenoids	Triterpene	-	3	32867.7	122756	67828.8	62477.1	80647.7	65163.2	48986.5	24417.4	28279.4	172425	54055.7	63313.1	60408.6	58437.1	54710.2	-	-
MWSHC2022	359.1	197.05	360.106	C15H20O10	[M-H]-	Glucosyringic acid	Phenolic acids	Phenolic acids	33228-65-8	1	821558	1.15049e+06	1.35868e+06	1.19138e+06	1.53874e+06	870108	466954	230058	290230	675447	1.01322e+06	1.2053e+06	827939	825069	900269	-	-
Wmhp000012	389.14	209.03	390.153	C17H26O10	[M-H]-	Ajugoside	Terpenoids	Monoterpenoids	52916-96-8	3	44718.2	58308.1	59893.4	87135.5	106856	82279.6	39888.3	28976.8	27790.2	59904.3	50118.1	94023.8	54871.3	55818.5	60244.3	-	-
pmn001610	307.264	307.264	308.272	C20H36O2	[M-H]-	Eicosadienoic acid	Lipids	Free fatty acids	5598-38-9	1	861271	725604	811717	772630	750569	1.34829e+06	870431	1.1187e+06	1.04283e+06	767258	783791	968527	841737	930426	897218	C16525	ko01040
pme0122	189.123	126.091	188.116	C8H16N2O3	[M+H]+	N6-Acetyl-L-lysine	Amino acids and derivatives	Amino acids and derivatives	692-04-6	3	1.42871e+06	1.63943e+06	852452	3.18483e+06	2.45797e+06	2.0744e+06	1.16682e+06	820166	1.14063e+06	613881	970499	1.28481e+06	1.53471e+06	1.45791e+06	1.38736e+06	C02727	ko00310,ko01100
Wcjp001256	268.1	136.06	267.097	C10H13N5O4	[M+H]+	9-Alpha-Ribofuranosyladenine*	Nucleotides and derivatives	Nucleotides and derivatives	-	1	8.19472e+06	5.00563e+06	8.99995e+06	5.19456e+06	9.15322e+06	1.12734e+07	4.15706e+06	2.30519e+06	2.91554e+06	7.48317e+06	1.19984e+07	9.53031e+06	6.93896e+06	7.03977e+06	7.61259e+06	-	-
Wcsn010375	277.22	59.01	278.225	C18H30O2	[M-H]-	Methyl (4E,8E,11E)-5,9,13-trimethyltetradeca-4,8,11-trienoate	Others	Others	-	3	288833	256256	369865	164980	208225	620715	247955	421853	308719	255590	240882	259446	296108	323782	297916	-	-
Zmdn011161	239.07	223.03	240.079	C15H12O3	[M-H]-	Chrysophanol-9-anthrone	Quinones	Anthraquinone	491-58-7	3	360974	329240	362486	383148	342459	397419	384843	492498	363371	457559	357605	472166	439833	413070	397655	C10314	-
Zasp102439	118.06	91.05	117.058	C8H7N	[M+H]+	m-Aminophenylacetylene	Alkaloids	Alkaloids	54060-30-9	1	1.02047e+07	9.51309e+06	8.31799e+06	1.17677e+07	12741981	8.8128e+06	1.01616e+07	9.53859e+06	1.01064e+07	9.35302e+06	1.28456e+07	1.22364e+07	1.03223e+07	9.64642e+06	1.06782e+07	-	-
Zmyn000247	147.03	57.0346	148.037	C5H8O5	[M-H]-	2-Hydroxyglutaric Acid	Organic acids	Organic acids	13095-48-2	3	1.21139e+06	843686	1.20199e+06	1.3589e+06	947862	402920	924344	1.69757e+06	1.44535e+06	938504	1.42869e+06	1.20331e+06	1.06525e+06	1.04903e+06	1.15314e+06	C03196	ko00310,ko01100
WaYn004793	579.17	285.08	580.179	C27H32O14	[M-H]-	Isosakuranetin 7-Alpha-L-Arabinofuranosyl-(1->6)-Glucoside	Flavonoids	Flavanones	-	3	167709	215944	536309	432518	391750	3.8289e+06	204909	76984.7	75980.6	415417	322322	324461	627609	691437	682057	-	-
Lmnp003080	565.16	433.11	564.148	C26H28O14	[M+H]+	Hispidulin-8-C-(2''-O-xylosyl)xyloside	Flavonoids	Flavones	-	2	6.26181e+06	8.33506e+06	6.78696e+06	1.04639e+07	1.0059e+07	9.91962e+06	5.1594e+06	2064865	4.27567e+06	4.16269e+06	7.62859e+06	8.69724e+06	7.14405e+06	6.8049e+06	7.5453e+06	-	-
mws0359	241.217	241.218	242.225	C15H30O2	[M-H]-	Pentadecanoic Acid	Lipids	Free fatty acids	1002-84-2	3	346576	360823	348009	412631	383928	419228	351006	345910	360229	333182	376842	326745	370708	389703	411322	C16537	-
Zmmp002106	120.08	77.04	119.07	C3H9N3O2	[M+H]+	4-methyl-1,5,2,3-dioxadiazinan-2-amine	Nucleotides and derivatives	Nucleotides and derivatives	-	2	5.37321e+06	1.71185e+06	1.79857e+06	2.74359e+06	3.10241e+06	3.18584e+06	8.08135e+06	5.76065e+06	4.24128e+06	5.62372e+06	4.53083e+06	4.23029e+06	3.71701e+06	4.09292e+06	4.05132e+06	-	-
mws0362	269.249	269.24	270.256	C17H34O2	[M-H]-	Heptadecanoic acid	Lipids	Free fatty acids	506-12-7	3	1.76698e+06	1.85755e+06	1.74551e+06	1.8882e+06	1.89042e+06	2.05463e+06	1.96666e+06	1.97651e+06	1.88728e+06	1.88118e+06	1.90606e+06	2.01971e+06	1.51393e+06	1.5587e+06	1.67435e+06	-	-
HJAP140	299.082	284.069	298.084	C17H14O5	[M+H]+	Puerol A	Phenolic acids	Phenolic acids	152784-32-2	3	5274.08	112275	134792	53130.8	194845	84917.8	7030.62	10593.4	12274.9	31302.5	35677.9	389181	84546.1	90211.4	81384	-	-
Wcfp007836	302.3	88.08	301.298	C18H39NO2	[M+H]+	Tetradecyldiethanolamine	Alkaloids	Alkaloids	18924-66-8	2	1.36509e+06	1.54099e+06	1.2497e+06	1.45322e+06	1.49504e+06	1.55326e+06	1.77746e+06	1.67013e+06	1.54995e+06	1.32403e+06	1.39344e+06	1.6023e+06	4.90894e+06	4.54654e+06	4.44618e+06	-	-
Sakn002857	447.15	315.11	448.158	C19H28O12	[M-H]-	3,4-Dihydroxyphenethyl alcohol-8-O-[β-D-apinosyl(1→3)]-β-D-glucoside	Phenolic acids	Phenolic acids	-	3	510158	979702	965350	3.21409e+06	2.85355e+06	1.88529e+06	1.44102e+06	1.09324e+06	1.1095e+06	2.3193e+06	1.77914e+06	2.25265e+06	1.62303e+06	1.5557e+06	1.72825e+06	-	-
Sacn005211	653.21	161.02	654.216	C30H38O16	[M-H]-	plantainoside E	Phenolic acids	Phenolic acids	-	3	10626.8	14954	23201.9	14488.7	29523.2	20166.7	13017.2	10605.3	12444.9	31394.5	31395.9	23041.5	18211.3	17455.4	19392.3	-	-
Yxxn004417	427.24	59.02	428.241	C22H36O8	[M-H]-	rhodomollein XI	Terpenoids	Ditepenoids	120250-94-4	3	81487.8	101816	313936	50708	63463.4	69722.8	113901	115336	141044	65918.1	47646.6	46154.3	87799.6	80034.4	80328.5	-	-
Hmhn003067	325.09	119.05	326.1	C15H18O8	[M-H]-	Phenylpropionic acid-O-β-D-glucopyranoside	Phenolic acids	Phenolic acids	-	1	196668	176533	183986	148677	172645	216322	209283	209128	223987	196113	218475	179822	173408	192790	181779	-	-
MWSHY0136	449.108	287.055	448.101	C21H20O11	[M+H]+	Kaempferol-3-O-glucoside (Astragalin)*	Flavonoids	Flavonols	480-10-4	3	568522	497307	855900	604620	448649	699732	110958	71690	69743.7	98835.6	144386	158326	278601	309889	296994	C12249	ko00944,ko01110
Wbmn003453	497.17	437.2	498.174	C23H30O12	[M-H]-	6-O-Vanilloylajugol	Terpenoids	Monoterpenoids	124168-04-3	3	94122	186203	236087	359302	158691	222952	503026	138405	276677	1.28579e+06	516327	373507	374841	403768	416399	-	-
MW0158214	467.19	305.13	466.185	C24H26N4O6	[M+H]+	Trp-Phe-Asp	Amino acids and derivatives	Amino acids and derivatives	-	3	4.3598e+06	4.72981e+06	5.81677e+06	1.63274e+06	4.03721e+06	2.97447e+06	1.78349e+06	1.31877e+06	1.2947e+06	738395	1.32639e+06	1.28779e+06	2.39524e+06	2.56844e+06	2.66373e+06	-	-
Labn005767	503.25	371.21	504.257	C24H40O11	[M-H]-	(6R,9R)-megastigman-4-en-9-ol-3-one O-β-D-(6'-O-β-D-apiofuranosyl)glucopyranoside	Terpenoids	Sesquiterpenoids	-	3	513028	908263	1.22923e+06	2.08505e+06	1.57922e+06	1.14892e+06	704987	420993	781531	2.45603e+06	1.06887e+06	1.69491e+06	1.06248e+06	1.18248e+06	1.13438e+06	-	-
MWS0552	239.2	223.03	240.209	C15H28O2	[M-H]-	Cis-10-Pentadecenoic Acid(C15:1)	Lipids	Free fatty acids	84743-29-3	3	475790	496465	440314	498297	517186	532698	576198	538938	674585	416188	695355	665364	441253	450964	488020	-	-
Wbmp002283	146.06	118.06	145.053	C9H7NO	[M+H]+	Α-hydroxyquinoline	Alkaloids	Alkaloids	-	1	233381	257575	219558	241383	289709	159577	242721	211210	223733	186649	274603	251658	245002	230003	220291	-	-
pmf0139	179.056	59.0139	180.063	C6H12O6	[M-H]-	D-Galactose*	Others	Saccharides	59-23-4	1	2.04524e+06	1.90067e+06	1.87704e+06	2.35923e+06	2.5985e+06	4.71036e+06	1.59664e+06	1.32893e+06	1.08651e+06	2.1433e+06	1.86359e+06	1.82777e+06	1.9543e+06	1.94739e+06	2.13868e+06	C00124	ko00052,ko01100
pme3033	104.07	58.07	103.063	C4H9NO2	[M+H]+	N,N-Dimethylglycine*	Amino acids and derivatives	Amino acids and derivatives	1118-68-9	3	4.566e+06	4.93893e+06	3.96361e+06	3.70705e+06	4.04754e+06	4.80761e+06	4.58522e+06	5.10988e+06	4.7682e+06	3.78772e+06	3.49045e+06	4.3906e+06	4.64613e+06	4.17207e+06	4.38654e+06	C01026	ko00260,ko01100
mws1045	625.141	463.087	626.148	C27H30O17	[M-H]-	Myricetin-3-O-rutinoside	Flavonoids	Flavonols	-	3	37433.3	36082.3	54867.6	35540.7	54744.2	72546.7	37409.5	8834.02	21040.4	33543.3	43494.6	64237.2	43524.9	46294.4	41582.7	-	-
Lasp006942	489.14	285.077	488.131	C24H24O11	[M+H]+	Trifolirhizin-6'-acetate	Flavonoids	Isoflavones	-	3	224924	166838	145173	220372	251263	304934	117793	98032.7	154715	54893.1	126041	234757	157181	140974	149350	-	-
Lmqn008288	299.26	299.26	300.266	C18H36O3	[M-H]-	3-Hydroxyoctadecanoic Acid	Lipids	Free fatty acids	45261-96-9	2	1.03311e+07	1.01267e+07	1.06217e+07	1.07801e+07	1.1324e+07	1.14968e+07	1.13352e+07	1.08774e+07	1.03667e+07	1.08847e+07	1.12907e+07	1.13646e+07	1.05339e+07	1.13064e+07	1.17504e+07	-	-
Zamn00402	179.06	59.01	180.063	C6H12O6	[M-H]-	sorbose*	Others	Saccharides	3615-56-3	1	1.90849e+06	1.67269e+06	1.62061e+06	2.12257e+06	2.52457e+06	3.67366e+06	1.65595e+06	1.19339e+06	203085	1.89385e+06	1.75017e+06	1.689e+06	1.67121e+06	1.76668e+06	1.86575e+06	C01452	-
mws0281	191.02	111.01	192.027	C6H8O7	[M-H]-	Citric Acid	Organic acids	Organic acids	77-92-9	1	2.12175e+08	1.40912e+08	1.8242e+08	1.95236e+08	1.12148e+08	8.49934e+07	1.86637e+08	2.10452e+08	2.10776e+08	1.75266e+08	1.87135e+08	2.2876e+08	1.93981e+08	1.91228e+08	2.11564e+08	C00158	ko00020,ko00250,ko00630,ko01100,ko01110,ko01200,ko01210,ko01230,ko01240
mws1089	421.075	241.011	422.082	C12H23O14P	[M-H]-	Sucrose-6-phosphate	Others	Saccharides	-	3	377581	560603	287085	338377	297428	146539	1.19937e+06	772265	272014	671207	553707	841492	379789	414282	422089	-	-
Lmbn004685	311.223	223.171	312.23	C18H32O4	[M-H]-	5S,8R-DiHODE; (5S,8R,9Z,12Z)-5,8-Dihydroxyoctadeca-9,12-dienoate	Lipids	Free fatty acids	-	3	139332	124385	127195	113388	127359	114657	116738	134410	128685	125669	124671	129574	122986	112329	111411	C20186	ko00591
Cmjp001636	249.15	119.09	248.141	C15H20O3	[M+H]+	Magnolialide	Terpenoids	Sesquiterpenoids	72145-13-2	3	26558.2	17895.5	112769	56438.8	49302.2	30010	22884.6	19953.7	21281.2	65472.9	32658.5	42513.8	46705	46317.8	42147.4	-	-
MWSmce682	149.05	59.01	150.053	C5H10O5	[M-H]-	DL-Xylose*	Others	Saccharides	25990-60-7	3	7.11542e+06	4.50199e+06	4.82471e+06	6.64434e+06	6.24037e+06	7.36677e+06	3.3328e+06	5.28597e+06	3.86429e+06	4.78738e+06	5.44483e+06	5.56918e+06	4.97493e+06	5.56066e+06	5.36419e+06	-	-
mws0255	112.05	95.0239	111.043	C4H5N3O	[M+H]+	Cytosine	Nucleotides and derivatives	Nucleotides and derivatives	71-30-7	3	248432	284850	265230	194681	332841	178340	140356	161945	246301	133789	190316	195543	246178	220892	227727	C00380	ko00240,ko01100,ko01232
MWS2056	115.075	69.0697	114.068	C6H10O2	[M+H]+	Delta-Hexalactone	Others	Lactones	823-22-3	3	1.0848e+06	869490	938563	1.12146e+06	934331	963987	962545	995441	983428	952057	972603	982105	602429	544148	599866	-	-
MWStz058	257.092	211.087	256.085	C14H12N2O3	[M+H]+	7-Hydroxy-β-carboline-1-propionic acid	Alkaloids	Plumerane	215934-15-9	3	633075	171796	229219	501710	494422	539225	192115	133593	168755	256740	335845	627129	363148	368716	402683	-	-
Zbqn002253	218.1	88.04	219.111	C9H17NO5	[M-H]-	6-(((S)-1-carboxyethyl)amino)-4-hydroxyhexanoicacid*	Amino acids and derivatives	Amino acids and derivatives	-	1	6.46989e+06	5.46075e+06	4.32911e+06	4.71516e+06	3.22798e+06	4.18099e+06	5.50657e+06	6.86065e+06	6.8739e+06	5.26898e+06	5.91624e+06	5.73239e+06	4.76141e+06	5.23316e+06	5.28672e+06	-	-
pmn001473	537.12	315.05	538.132	C24H26O14	[M-H]-	Sibiricaxanthone A	Flavonoids	Other Flavonoids	241125-76-8	3	107795	110682	103890	243097	168632	143603	134163	122513	136537	223652	235361	256637	159343	144759	160710	-	-
Zbzp006804	519.15	271.097	518.142	C25H26O12	[M+H]+	Medicarpin 3-O-glucoside-6'-malonate	Flavonoids	Isoflavones	-	3	3.68797e+06	3.31333e+06	4.04064e+06	4.34816e+06	4.66667e+06	1.05771e+07	2.75111e+06	3.92702e+06	1.98379e+06	4.07151e+06	3.23708e+06	4.50293e+06	4.0949e+06	3.65557e+06	3.83617e+06	C16224	ko00943
Wbmp003643	741.22	433.12	740.216	C33H40O19	[M+H]+	Cimicifugic acid E-glucose-rhamnose	Phenolic acids	Phenolic acids	-	3	869481	1.13326e+06	3634130	6005740	2.53659e+06	2.115e+06	908752	532644	2861810	1.31749e+06	1.6716e+06	2.51015e+06	1.40465e+06	1.38547e+06	1.26207e+06	-	-
MWSmce257	218.11	88.04	219.111	C9H17NO5	[M-H]-	D-Pantothenic Acid*	Others	Vitamin	79-83-4	1	6.50661e+06	5.25112e+06	4.90465e+06	4.95832e+06	3.80609e+06	4.42117e+06	5.63019e+06	6.97553e+06	6.75744e+06	5.18323e+06	5.79616e+06	5.66561e+06	4.85757e+06	5.42638e+06	5.29801e+06	C00864	ko00410,ko00770,ko01100,ko01110,ko01240
Wcdp006912	274.28	88.08	273.267	C16H35NO2	[M+H]+	Lauryldiethanolamine*	Others	Others	1541-67-9	1	2.14802e+06	2.45384e+06	2.16432e+06	2.05843e+06	2.4589e+06	3.04776e+06	2.94702e+06	2.69751e+06	2.7097e+06	1.97904e+06	2.48949e+06	2.84927e+06	6.10622e+06	5.6798e+06	6.36905e+06	-	-
MW0158121	436.16	274.11	435.158	C19H25N5O5S1	[M+H]+	Trp-Cys-Gln	Amino acids and derivatives	Amino acids and derivatives	-	3	5.49384e+06	2.19435e+07	9.1589e+06	1.6967e+07	1.94611e+07	1.40824e+07	1.15119e+07	3.1924e+06	4.71185e+06	2.17896e+07	1.33284e+07	1.90955e+07	1.31173e+07	1.27545e+07	1.42329e+07	-	-
mws1200	177.056	145.028	178.063	C10H10O3	[M-H]-	p-Coumaric acid methyl ester	Phenolic acids	Phenolic acids	19367-38-5	3	106342	86722.8	149543	92677.4	124249	176979	52708.4	52612.1	48240.8	56442.7	49114.8	61528.5	83828.3	77980.2	74866.9	-	-
Lajp009634	353.138	151.039	352.131	C21H20O5	[M+H]+	Pervilline	Flavonoids	Other Flavonoids	-	3	121418	147055	237642	72596.5	55317.2	231461	95005.5	229685	85965.6	62942.7	47029.9	100678	148411	135621	133439	-	-
Lakn002165	447.12	152.01	448.122	C18H24O13	[M-H]-	Protocatechuic acid glucosyl xyloside	Phenolic acids	Phenolic acids	-	1	2.95614e+06	5.61484e+06	4.54243e+06	8.95102e+06	10910712	6.08756e+06	5.40783e+06	3.86185e+06	4.72805e+06	5.06353e+06	4.4432e+06	6.24385e+06	4.88564e+06	5.37024e+06	5.44696e+06	-	-
Wccp000476	163.06	69.03	162.053	C6H10O5	[M+H]+	(2S)-2-[(1R)-1-carboxyethoxy]propanoic acid	Organic acids	Organic acids	-	3	177793	180026	165485	225301	211560	267832	225818	190044	206983	203882	200283	230769	215554	198242	193089	-	-
WaYn011606	568.36	269.25	569.369	C27H56NO9P	[M-H]-	1-(2,3-dihydroxypropoxy)-3-(((2-(dimethylamino)ethoxy)(hydroxy)phosphoryl)oxy)propan-2-yl heptadecanoate	Others	Others	-	1	21246.1	30409.5	37446.9	51236.4	53524.7	90109.1	34195.2	34393.5	38652.3	20837.2	36921.6	50368.6	43258.9	46055	41007.6	-	-
Lmnp202682	595.17	463.13	594.159	C27H30O15	[M+H]+	5,7,4'-Trihydroxy-8-methoxyflavone-6-C-[Xylosyl-(1-2)]-glucoside	Flavonoids	Flavones	-	2	695928	1.69753e+06	2.52451e+06	3.30323e+06	7171205	1.21965e+06	3.57971e+06	813407	1.60327e+06	8144900	2.12942e+06	7094150	2.0953e+06	2.08388e+06	2.30807e+06	-	-
Zjxp110301	295.23	151.11	294.219	C18H30O3	[M+H]+	3-Hydroxy-3,7,11-trimethyldodeca-1,6E,10-trien-9-yl isobutyrate	Terpenoids	Sesquiterpenoids	-	3	38658.4	20180.5	46283.7	42855.4	50630.9	153191	63816.9	61942.1	78593.7	61756.1	58976.2	84911	67160.3	59768.3	64280	-	-
Lagp005097	547.15	299.09	546.137	C26H26O13	[M+H]+	4,6-Dimethoxyisoflavone-7-O-glucoside*	Flavonoids	Isoflavones	-	1	1.1597e+06	4.38574e+07	7.06456e+06	9.2882e+06	2.89938e+07	1.07529e+07	5.27508e+06	2.71078e+06	2.64349e+06	4.40452e+06	6.37829e+06	1.81603e+07	1.15378e+07	1.05097e+07	1.17399e+07	-	-
Lasp003257	563.18	417.12	562.169	C27H30O13	[M+H]+	Sophoraflavone A	Flavonoids	Isoflavones	105594-08-9	1	9	9	9	1.01801e+07	1.17495e+07	1.335e+07	6.16886e+06	3498894	6.08652e+06	9	9	9	7.50416e+06	8.40483e+06	8.19335e+06	-	-
Lafp004533	457.21	209.15	456.199	C22H32O10	[M+H]+	(6R,9R)-3-Oxo-α-ionol-β-D-malonyl-glucoside*	Terpenoids	Sesquiterpenoids	-	1	88231.7	45736.7	241450	182639	101229	124117	43008.5	78360	57645.8	60020	80025	133400	88987.7	99811.5	96780.5	-	-
Wcdn000434	341.11	59.01	342.116	C12H22O11	[M-H]-	5-{[3,4-dihydroxy-2,5-bis(hydroxymethyl)oxolan-2-yl]oxy}-2-(hydroxymethyl)oxane-2,3,4-triol	Others	Saccharides	-	3	5.14461e+07	5.96906e+07	6.71576e+07	8.41419e+07	8.37009e+07	6.90228e+07	9.05506e+07	1.0346e+08	7.9571e+07	9.30655e+07	9.81401e+07	1.04827e+08	8.56267e+07	8.33591e+07	9.31857e+07	-	-
MWSHY0016	449.11	299.06	448.101	C21H20O11	[M+H]+	Luteolin-6-C-glucoside (Isoorientin)*	Flavonoids	Flavones	4261-42-1	2	911337	992254	1.31629e+06	630692	1.25411e+06	3.75045e+06	574211	300327	216344	820801	901434	981666	1.15493e+06	1.02788e+06	1.11315e+06	C01821	-
Lmhp008589	476.28	335.26	475.27	C23H42NO7P	[M+H]+	LysoPE 18:3(2n isomer)	Lipids	LPE	-	2	153725	240676	264181	119814	148994	465172	176137	332220	228514	122304	133799	175946	227309	206498	204644	-	-
Lmxn004854	491.15	311.09	492.163	C24H28O11	[M-H]-	Eurostoside	Terpenoids	Terpene	85802-33-1	3	209997	185172	210156	575453	524983	573264	204530	114903	177241	261725	422255	507192	317269	355056	326489	-	-
pme2244	190.09	118.07	189.079	C11H11NO2	[M+H]+	3-Indolepropionic acid	Alkaloids	Plumerane	830-96-6	3	725141	688690	497975	677809	819598	409169	562082	576255	617833	469902	812608	726135	693845	623249	631819	-	-
HJN098	779.464	779.464	780.466	C42H68O13	[M-H]-	Azukisaponin I	Terpenoids	Triterpene Saponin	82793-02-0	3	185289	179386	101821	95130.4	78610.3	140736	64407.5	44100.9	58711.9	316536	63627.2	95448.5	102090	110626	98667.4	-	-
Lagp002697	579.17	417.12	578.164	C27H30O14	[M+H]+	3'-Methoxy-6''-O-xylosyl puerarin	Flavonoids	Isoflavones	-	2	6.08033e+06	6.07525e+06	4.90659e+06	6.30796e+06	8.22817e+06	1.03912e+07	2.22431e+06	1.98947e+06	2.24702e+06	4.1332e+06	5.13287e+06	6.56324e+06	6.15923e+06	5.57598e+06	6.21962e+06	-	-
MW0139227	245.08	199.08	244.074	C14H12O4	[M+H]+	Oxyresveratrol	Others	Stilbene	29700-22-9	3	267209	172824	402240	293118	346623	587229	141499	90002.6	181403	94770.3	454060	398580	238108	212024	220647	-	-
mws0341	131.071	85.0659	132.079	C6H12O3	[M-H]-	2-Hydroxyisocaproic acid	Organic acids	Organic acids	20312-37-2	3	59028.5	70079.1	60452	38246.1	25474.4	44652.8	50546.6	55565.4	51429.9	31906.6	38780.9	16675	42395.8	39139.2	44044	C03264	-
MWSmce221	193.046	91.0528	192.042	C10H8O4	[M+H]+	5,7-Dihydroxy-4-methylcoumarin	Lignans and Coumarins	Coumarins	2107-76-8	3	60756	39076.3	78744.9	57732.1	130161	38399.8	28575.6	41920.4	37558.4	93576.9	50055.2	86096.5	65020	66491.1	72703.8	-	-
pme1383	170.081	134.06	169.074	C8H11NO3	[M+H]+	Pyridoxine	Others	Vitamin	65-23-6	3	40570.9	53378	53230.6	127118	111556	121808	88215.4	89849.9	71403.9	110840	123950	98458.1	98792.7	87612.8	93154	C00314	ko00750,ko01100,ko01240
MW0153677	388.16	226.1	387.158	C15H25N5O5S1	[M+H]+	Met-Thr-His	Amino acids and derivatives	Amino acids and derivatives	-	3	5.21543e+06	1.25134e+07	6.63277e+06	1.44716e+07	1.7086e+07	1.12091e+07	8.10312e+06	2.23361e+06	3.5175e+06	1.57103e+07	1.17717e+07	1.69162e+07	1.02111e+07	9.14178e+06	1.01064e+07	-	-
Lmyn005812	675.36	397.14	676.367	C33H56O14	[M-H]-	Gingerglycolipid A	Lipids	Glycerol ester	145937-22-0	3	1.35366e+06	2.31585e+06	4.45217e+06	1.23785e+06	1.03702e+06	3.52003e+06	1.4451e+06	2.74217e+06	1.41872e+06	887163	574783	1.52589e+06	2.06834e+06	1.95496e+06	1.83391e+06	-	-
mws0236	124.007	79.9574	125.015	C2H7NO3S	[M-H]-	2-Aminoethanesulfonic acid	Organic acids	Organic acids	107-35-7	3	47846.2	82265.6	35977.2	48873.3	55599.9	66798	84246.6	65757.1	51643.9	80171.7	45974.7	64542.5	58089.3	63527.3	65283.8	C00245	ko00430,ko00920,ko01100,ko02010
mws2125	166.975	78.9591	167.982	C3H5O6P	[M-H]-	Phosphoenolpyruvate	Organic acids	Organic acids	138-08-9	3	213284	193410	101275	136239	219295	109255	363711	239547	304193	144126	156795	263221	174388	180117	195735	C00074	ko00010,ko00020,ko00400,ko00440,ko00620,ko00710,ko00996,ko00999,ko01100,ko01110,ko01200,ko01230,ko01240
Lagp005658	711.19	463.14	710.185	C35H34O16	[M+H]+	Butesuperin A malonyl glucoside	Flavonoids	Isoflavones	-	1	434951	3.48005e+06	1.61907e+06	1.62495e+06	2.54956e+06	1.08282e+06	1.26549e+06	236034	126217	1.35566e+06	1.40286e+06	1.88621e+06	1.39984e+06	1.24795e+06	1.37435e+06	-	-
mws0639	153.019	109.029	154.027	C7H6O4	[M-H]-	2,3-Dihydroxybenzoic Acid*	Phenolic acids	Phenolic acids	303-38-8	3	878367	1.14204e+06	1.31267e+06	301424	1.19027e+06	1.28422e+06	1.22234e+06	1.09535e+06	1.16244e+06	939617	1.03638e+06	1.17494e+06	1.25893e+06	1.18237e+06	1.11508e+06	C00196	ko01110
pme2828	140.034	98.9637	139.027	C6H5NO3	[M+H]+	4-Nitrophenol	Phenolic acids	Phenolic acids	100-02-7	3	4.53702e+06	4.64937e+06	4.48276e+06	4.30985e+06	4.98695e+06	4.64226e+06	4.56776e+06	4.84265e+06	4.07925e+06	3.94397e+06	3.98701e+06	4.47602e+06	4.37354e+06	4.78068e+06	4.92364e+06	C00870	-
pmp000791	271.06	153.05	270.053	C15H10O5	[M+H]+	Moracin Y	Phenolic acids	Phenolic acids	1252581-54-6	3	279773	259599	580030	444863	841508	759750	387436	9.41471e+06	134175	925782	335291	668928	1.11564e+06	1.01477e+06	1.14068e+06	-	-
Qmdp090606	370.2	132.1	370.201	C22H28NO4+	[M]+	N-Methyltetrahydropalmatine	Alkaloids	Alkaloids	47528-98-3	3	371310	597716	708877	104731	266150	295377	164287	129205	61844.7	254535	105189	234311	207695	233287	213849	-	-
Zbpn005001	567.17	273.08	568.179	C26H32O14	[M-H]-	Phloretin-2'-O-(6''-O-xylosyl)glucoside	Flavonoids	Chalcones	-	1	942945	978544	1.15853e+06	1.23151e+06	1.3827e+06	1.91875e+06	776848	824352	843340	796344	1.16093e+06	1.36838e+06	1.07374e+06	1.15184e+06	1.21461e+06	-	-
MW0149956	475.18	253.05	476.175	C18H28N4O11	[M-H]-	Glu-Asp-Val-Asp	Amino acids and derivatives	Amino acids and derivatives	-	3	967512	977142	820714	674453	565824	542209	724158	1.0518e+06	780929	887055	957646	1.00988e+06	909547	1.02444e+06	942973	-	-
Lmtn004049	263.13	204.12	264.136	C15H20O4	[M-H]-	Abscisic acid	Organic acids	Organic acids	21293-29-8	1	368051	404311	421058	320947	271620	203466	19029.9	9403.74	16247	9581.02	17026.7	21326.8	156080	170295	176160	C06082	ko00906,ko01100,ko01110,ko04075
pme0193	147.076	84.0444	146.069	C5H10N2O3	[M+H]+	L-Glutamine	Amino acids and derivatives	Amino acids and derivatives	56-85-9	3	3.39699e+06	4.13685e+06	1.50523e+06	3.11329e+06	2.47088e+06	3.13774e+06	4.62812e+06	1.69616e+07	2.33966e+06	2.99538e+06	1.7059e+06	1.63357e+06	4.01428e+06	3.70333e+06	4.18644e+06	C00064	ko00220,ko00230,ko00240,ko00250,ko00470,ko00630,ko00750,ko00910,ko00970,ko01100,ko01230,ko01232,ko01240,ko02010
pmb2826	147.03	87.0081	148.037	C5H8O5	[M-H]-	L-Citramalic acid	Organic acids	Organic acids	6236-09-5	3	1.9418e+06	1.28962e+06	2.024e+06	2.00593e+06	1.47318e+06	626562	1.44034e+06	2.63323e+06	2.28683e+06	1.42761e+06	2.17179e+06	1.86367e+06	1.63917e+06	1.64576e+06	1.82471e+06	C02614	ko00660,ko01100
Wcdn001824	315.07	153.02	316.079	C13H16O9	[M-H]-	2-Hydroxy-5-[3,4,5-Trihydroxy-6-(Hydroxymethyl)Oxan-2-Yl]Oxybenzoic Acid	Others	Others	-	3	316700	404903	409534	456401	454040	451753	292321	360666	543797	436201	438638	648545	694722	628178	622552	-	-
MW0108153	322.11	158.03	321.099	C11H19N3O6S1	[M+H]+	Met-Gly-Asp	Amino acids and derivatives	Amino acids and derivatives	-	3	523984	418192	256128	265938	365782	9	463904	471469	422598	397829	330869	257403	349598	309340	337000	-	-
Zmyn007091	1073.52	1073.52	1074.52	C52H82O23	[M-H]-	Polygalasaponin H	Terpenoids	Triterpene	-	3	331809	2.82167e+06	486661	1.05695e+06	678869	1.4908e+06	412539	195405	291348	3.1492e+06	1.21313e+06	875900	1.1887e+06	1.18727e+06	1.06466e+06	-	-
MWSmce024	355.096	193.047	354.095	C16H18O9	[M+H]+	Scopoletin-7-O-glucoside (Scopolin)	Lignans and Coumarins	Coumarins	531-44-2	3	56029.2	53350	36074.5	46657.4	39389.9	40010	61093.5	47852.6	78360	17035.2	21398.8	18044.4	67820	60688	61387.1	C01527	ko00999,ko01110
pme2679	132.102	86.0964	131.095	C6H13NO2	[M+H]+	L-Allo-isoleucine	Amino acids and derivatives	Amino acids and derivatives	1509-34-8	3	2.42944e+06	1.64185e+06	1.94272e+06	932302	1.58128e+06	962887	1.22965e+06	1.05275e+06	529019	1.06708e+06	1.00607e+06	915984	1.42185e+06	1.27409e+06	1.28409e+06	C21096	-
Lagp004883	547.15	299.09	546.137	C26H26O13	[M+H]+	8-Methoxy malonyl ononin	Flavonoids	Isoflavones	-	2	509033	3.11376e+06	1.39732e+06	1.5416e+06	2.51154e+06	3.15719e+06	773651	548411	521641	1.12934e+06	1.08276e+06	2.00524e+06	1.61217e+06	1.42305e+06	1.51401e+06	-	-
pmb1912	474.17	327.12	473.166	C20H23N7O7	[M+H]+	10-Formyltetrahydrofolic Acid	Alkaloids	Alkaloids	2800-34-2	1	5.34304e+06	7.04665e+06	5.87804e+06	8.1353e+06	9.19288e+06	1.56983e+07	7.57814e+06	4.73255e+06	4.5514e+06	6.97388e+06	5.46914e+06	8.20594e+06	6.3145e+06	6.01696e+06	6.80673e+06	C00234	ko00670,ko00970,ko01100,ko01200,ko01240
Zmhn001036	433.11	271.06	434.121	C21H22O10	[M-H]-	Choerospondin	Flavonoids	Flavanones	81202-36-0	3	318105	206409	534516	125056	84424.1	455586	1.08647e+06	1.13749e+07	927469	1.23753e+06	288588	311576	780507	840141	884572	-	-
pmb0881	478.29	337.27	477.286	C23H44NO7P	[M+H]+	LysoPE 18:2	Lipids	LPE	-	3	1.59803e+06	1.98728e+06	2.10054e+06	2.16933e+06	1.84249e+06	4.22489e+06	2.4964e+06	3.39874e+06	3.74439e+06	1.91122e+06	1.87509e+06	2.52525e+06	2.29728e+06	2.03819e+06	2.24641e+06	-	-
Labn002107	463.11	168.01	464.117	C18H24O14	[M-H]-	galloyl xylosyl glucoside	Phenolic acids	Phenolic acids	-	3	4.15344e+06	6.26897e+06	7.87177e+06	1.05973e+07	1.20184e+07	8.36135e+06	6.18978e+06	3.92396e+06	4.4599e+06	6.87822e+06	6.02917e+06	7.07633e+06	6.35557e+06	7.18517e+06	6.94886e+06	-	-
Zmsp009001	679.39	263.24	678.383	C33H58O14	[M+H]+	2-hydroxy-3-{[3,4,5-trihydroxy-6-({[3,4,5-trihydroxy-6-(hydroxymethyl)oxan-2-yl]oxy}methyl)oxan-2-yl]oxy}propyl octadeca-9,12-dienoate	Others	Others	-	3	85479	129528	151078	95942.7	58099.5	193453	64288.5	91448.9	61319	45544.9	55331.7	117305	112335	111758	100327	-	-
Zmzn000113	146.05	102.06	147.053	C5H9NO4	[M-H]-	L-threo-3-Methylaspartate	Amino acids and derivatives	Amino acids and derivatives	6061-13-8	1	5.58494e+06	7.56188e+06	3.05821e+06	2.26704e+06	3.09701e+06	2.6164e+06	5.94802e+06	6.28504e+06	8.2274e+06	2.78085e+06	6.23958e+06	2.72657e+06	4.19028e+06	4.32951e+06	4.72415e+06	C03618	ko00630,ko00660,ko01100,ko01200
Lmtp002474	565.155	427.101	564.148	C26H28O14	[M+H]+	Apigenin-6-C-(2''-glucosyl)arabinoside	Flavonoids	Flavones	-	3	1.13752e+06	1.50078e+06	1.498e+06	1.90643e+06	2.2469e+06	1.8555e+06	1.60052e+06	880935	1.31883e+06	1.04047e+06	1.33715e+06	1.66366e+06	1.50495e+06	1.34263e+06	1.49561e+06	-	-
pme2125	503.162	179.055	504.169	C18H32O16	[M-H]-	Raffinose*	Others	Saccharides	512-69-6	2	2.45043e+06	2.48069e+06	3.27938e+06	3.9467e+06	6.13695e+06	3.64746e+06	1.98949e+07	1.86751e+07	1.33669e+07	1.66692e+07	2.11611e+07	2.03481e+07	1.32244e+07	1.17157e+07	1.29024e+07	C00492	ko00052,ko01100,ko02010
MWSmce609	134.04	74.02	133.037	C4H7NO4	[M+H]+	L-Aspartic acid	Amino acids and derivatives	Amino acids and derivatives	56-84-8	1	3.06136e+06	1.01677e+06	2.64118e+06	1.75258e+06	1686600	1.80403e+06	2.92404e+06	3.03056e+06	1457541	2.22483e+06	2.5807e+06	2.63621e+06	2.78288e+06	2.57467e+06	2.92052e+06	C00049	ko00220,ko00250,ko00260,ko00261,ko00270,ko00300,ko00340,ko00410,ko00460,ko00470,ko00710,ko00760,ko00770,ko00970,ko00999,ko01100,ko01110,ko01200,ko01210,ko01230,ko01240,ko02010
Wbtn002952	300.11	138.06	301.116	C13H19NO7	[M-H]-	1-(β-D-Glucopyranosyl)-3-ethyl-4-methyl-1H-pyrrole-2,5-dione	Others	Ketone compounds	-	3	515494	1.45185e+06	2.36715e+06	1.24421e+06	3.30432e+06	3.07891e+06	1.44804e+06	827563	1.00069e+06	948515	1.10555e+06	1.89615e+06	1.44366e+06	1.56055e+06	1.63764e+06	-	-
Zmhn001926	299.08	137.02	300.084	C13H16O8	[M-H]-	1-O-Salicyloyl-β-D-glucose	Phenolic acids	Phenolic acids	60517-74-0	1	6.23489e+06	1.87293e+07	2.96138e+07	1.54106e+07	4.06716e+07	3.59484e+07	1.79648e+07	1.06683e+07	1.28302e+07	1.14482e+07	1.30932e+07	2.24043e+07	17829156	1.88404e+07	2.02154e+07	-	-
NK10251888	203.15	70.0653	202.143	C8H18N4O2	[M+H]+	NG,NG-Dimethyl-L-arginine*	Amino acids and derivatives	Amino acids and derivatives	30315-93-6	3	2.37555e+06	3.20791e+06	1.8478e+06	2.19664e+06	3.91186e+06	2.52618e+06	3.57091e+06	3.44042e+06	4.27683e+06	2.41399e+06	3.46213e+06	2.43086e+06	3.01619e+06	2.65794e+06	2.86583e+06	C03626	-
Hmmp001310	188.071	118.065	187.063	C11H9NO2	[M+H]+	3-Indoleacrylic acid*	Alkaloids	Plumerane	1204-06-4	1	344257	356663	251239	325826	392800	228907	308740	252472	253484	232120	373544	304381	305665	291008	269396	C21283	-
mws1629	345.119	183.066	346.126	C15H22O9	[M-H]-	Aucubin	Terpenoids	Sesquiterpenoids	479-98-1	3	11165.6	27496.3	32138.2	32835.2	50839.8	33288	22884.8	14063.7	14041.1	27922.5	25744.6	27732.8	28827.8	29085.4	32256.4	C09771	-
MWS4303	119.05	93.0335	120.058	C8H8O	[M-H]-	4-hydroxystyrene	Phenolic acids	Phenolic acids	2628-17-3	3	529760	290894	388427	340561	523726	140097	525883	651378	670779	704954	907209	542432	448353	487870	508699	C05627	ko00940,ko01110
mws0918	283.061	268.038	284.068	C16H12O5	[M-H]-	Prunetin (5,4'-Dihydroxy-7-methoxyisoflavone)	Flavonoids	Isoflavones	552-59-0	3	54960.3	283692	202965	113857	202036	213423	70005.5	74990	37410.3	83924.1	93611.1	182392	118929	132738	133607	C10521	ko00943
Lmmn004916	1219.55	1219.55	1220.55	C57H88O28	[M-H]-	Medicagenic acid-3-O-glucuronide-28-O-xylosyl(1,4)-[apiosyl(1,3)]-rhamnosyl(1,2)-arabinoside	Terpenoids	Triterpene Saponin	-	3	85924.2	105969	130432	131911	170517	245053	91286.9	53119.4	58070	46913.3	35434.3	81717.1	90992.5	98709.7	103407	-	-
Zbjp003179	581.15	449.11	580.143	C26H28O15	[M+H]+	Orientin-7-O-arabinoside	Flavonoids	Flavones	-	2	1.31577e+06	3.02783e+06	2.4215e+06	2.04196e+06	3.3763e+06	2.551e+06	3.67962e+06	1.9398e+06	1.75263e+06	5.68748e+06	3.42413e+06	2.61531e+06	2.98331e+06	2.62455e+06	2.84506e+06	-	-
Wmmn000117	463.11	168.01	464.117	C18H24O14	[M-H]-	mudanoside B	Phenolic acids	Phenolic acids	203511-37-9	3	3.97934e+06	6.35409e+06	7.42927e+06	1.02203e+07	1.23441e+07	7.84537e+06	5.81789e+06	3.49328e+06	4.10678e+06	7.38694e+06	5.86592e+06	7.2678e+06	5.78283e+06	6.38685e+06	6.54157e+06	-	-
mws0884	328.045	134.047	329.053	C10H12N5O6P	[M-H]-	Cyclic 3',5'-Adenylic acid	Nucleotides and derivatives	Nucleotides and derivatives	60-92-4	3	47810.1	48647.2	55225.2	99089.1	76001.8	43972.8	60972.2	9	63803.3	9	36742.4	32224.7	52348.8	52724.1	58615.4	C00575	ko00230,ko01100
MWS2040	94.9808	79.9609	95.9881	CH4O3S	[M-H]-	Methanesulfonic acid	Organic acids	Organic acids	75-75-2	3	115353	127881	60151.8	50707.8	63464.7	49681.1	108613	153943	95122	65506.4	48733.7	75390.4	71718.5	77645.8	81613.1	C11145	ko00920,ko01100
MWSslk133	257.177	195.178	258.183	C14H26O4	[M-H]-	1,14-Tetradecanedioic Acid	Lipids	Free fatty acids	821-38-5	3	148327	142592	154605	173107	179741	162672	176109	181273	183663	174525	194295	183681	158981	176715	179520	-	-
Hahn002315	579.21	417.16	580.216	C28H36O13	[M-H]-	syringaresinol-4-O-β-D-glucopyranoside	Lignans and Coumarins	Lignans	-	3	114218	100782	127472	170688	151210	144465	119726	112602	82320.6	132174	161122	178695	121717	138640	130367	-	-
Lmgp004474	579.171	271.06	578.164	C27H30O14	[M+H]+	Genistein-7-O-galactoside-rhamnose*	Flavonoids	Isoflavones	-	3	1.45013e+06	4799565	2.10499e+06	3.33004e+06	3.12245e+06	4.23022e+06	1.79155e+06	907456	1882365	2945150	3430845	1.97214e+06	2.00453e+06	1.87703e+06	2.13804e+06	-	-
Walp007214	290.27	88.08	289.262	C16H35NO3	[M+H]+	2-Aminohexadecane-1,5,6-triol	Others	Others	-	2	7188	12740.3	24203	6516.64	11260.3	9445.63	45153	25344.4	8309.93	5876.04	20285.2	38418.3	40329.7	40145.4	35864.2	-	-
Qazn002500	565.18	403.12	566.185	C23H34O16	[M-H]-	Gardenoside-glucoside	Terpenoids	Monoterpenoids	-	3	104410	194332	153736	483785	612307	386935	212166	109268	288058	311011	412826	455642	289416	281465	255058	-	-
mws0982	126.103	68.0495	125.095	C6H11N3	[M+H]+	1-Methylhistamine	Alkaloids	Alkaloids	501-75-7	3	67089.1	56665	56442.1	58353.6	53887.7	56581.8	59127.1	56629.3	45265.8	50987.1	62729.1	56355.1	59376.3	57629.3	52289.9	C05127	ko00340,ko01100
mws5045	215.165	169.159	216.173	C12H24O3	[M-H]-	12-Hydroxydodecanoic acid	Lipids	Free fatty acids	505-95-3	3	32128.6	35945.6	21670.7	20736.5	23985.8	25326.6	33591.4	61629.4	43035.2	25593.7	17475.8	29464.7	35763.8	32103.5	31895.5	C08317	-
Labp005049	431.13	269.08	430.126	C22H22O9	[M+H]+	Dalbergin glucoside*	Lignans and Coumarins	Coumarins	-	1	226742	256476	230317	619012	1262240	638065	147157	96007.8	230067	193090	429567	659733	305164	343528	341537	-	-
Lmhp112042	355.28	263.24	354.277	C21H38O4	[M+H]+	1-Linoleoylglycerol*	Lipids	Glycerol ester	2277-28-3	2	16737.3	21510.4	25424.7	19062.5	21564	70198	9785.76	10315.6	9401.74	19533.3	11206.4	11113.6	21590.4	19853.8	18999.6	-	-
pmp000344	271.06	243.06	270.053	C15H10O5	[M+H]+	3',4',7-Trihydroxyflavone	Flavonoids	Flavones	2150-11-0	1	105854	109302	282820	224945	402001	284531	70314.1	4.48774e+06	25344.9	271255	138750	283331	531719	468003	515674	-	-
Wbmn010746	377.23	295.23	378.241	C22H34O5	[M-H]-	Negundoin A	Terpenoids	Ditepenoids	-	3	3.2134e+06	2.68158e+06	3.5124e+06	3.34863e+06	3.65727e+06	4.7998e+06	3.7495e+06	3.97645e+06	4.14346e+06	2.81204e+06	3.73427e+06	4.87853e+06	4.06656e+06	3.762e+06	3.57234e+06	-	-
pmd0147	548.371	184.073	547.364	C28H54NO7P	[M+H]+	LysoPC 20:2*	Lipids	LPC	-	3	54962.5	66449.9	76318.1	71355.4	52985.4	130812	124835	139471	162568	69912.5	67549.8	112304	104827	93332.2	104840	-	-
mws1489	283.26	283.26	284.272	C18H36O2	[M-H]-	Stearic Acid	Lipids	Free fatty acids	57-11-4	1	814349	3.96961e+06	3.6476e+06	3.30268e+06	3.5259e+06	3.82442e+06	3.51783e+06	3.68809e+06	3.63686e+06	3.48394e+06	4.22076e+06	3.82368e+06	3.86977e+06	4.28692e+06	3.79918e+06	C01530	ko00061,ko01040,ko01100
Lhdp091309	913.51	441.37	912.508	C47H76O17	[M+H]+	Soyasaponin B glucuronic acid arabinose rhamnoside*	Terpenoids	Triterpene Saponin	-	1	64863.5	103249	6424.28	16395.3	6397.59	1471.17	8532.26	4283.35	10912.8	96126.2	7099.01	5651.88	29696.3	33896.4	31654.4	-	-
Laxp007215	913.51	441.37	912.508	C47H76O17	[M+H]+	Wistariasaponin C	Terpenoids	Triterpene Saponin	-	3	64863.5	103249	6424.28	16395.3	6397.59	1471.17	8532.26	4283.35	10912.8	96126.2	7099.01	5651.88	29696.3	33896.4	31654.4	-	-
Labn003059	417.07	331.07	418.075	C16H18O13	[M-H]-	galloyl malonyl glucoside	Phenolic acids	Phenolic acids	-	2	1.70659e+06	2.56028e+06	2.29728e+06	1.9061e+06	2.10438e+06	1.88369e+06	1.77607e+06	1.57109e+06	2.46372e+06	531062	1.10907e+06	1.32636e+06	1.56144e+06	1.78256e+06	1.70317e+06	-	-
Qayp008402	701.37	539.32	700.367	C35H56O14	[M+H]+	Sileneoside H	Steroids	Steroidal saponins	-	3	799803	1.2838e+06	1.23956e+06	1.10959e+06	973378	1.29328e+06	774597	831199	518598	695777	874975	1.0328e+06	1.12337e+06	993053	1.01614e+06	-	-
Zmdp005767	517.13	269.09	516.127	C25H24O12	[M+H]+	Formononetin-7-O-(6''-Malonyl)glucoside*	Flavonoids	Isoflavones	-	1	499270	1.10414e+07	1.98637e+06	2.12674e+06	7.66821e+06	2.77815e+06	846958	1.13057e+06	1.02123e+06	2.05588e+06	2.69735e+06	1.00135e+07	3.7262e+06	3.31045e+06	3.34571e+06	C16222	ko00943
Wchn003447	357.12	177.06	358.126	C16H22O9	[M-H]-	(S)-4-(3-Hydroxyphenyl)-4-(beta-D-glucopyranosyloxy)butyric acid	Others	Others	-	3	100567	80008.7	150734	93620.4	152856	104928	57842.9	27131.7	32064.6	109171	80494.9	68615.7	101867	96690.6	89093.6	-	-
MW0153883	433.1	168.01	434.115	C20H22N2O7S	[M-H]-	Met-TyrMe-OH	Amino acids and derivatives	Amino acids and derivatives	-	3	120500	133397	109394	295105	274626	173085	148955	130446	123704	194961	141817	155922	152816	134730	150259	-	-
MWS20151	271.06	153.019	270.053	C15H10O5	[M+H]+	Apigenin; 4',5,7-Trihydroxyflavone	Flavonoids	Flavones	520-36-5	3	120104	134343	276196	188094	414370	264764	85851.6	4.66166e+06	47794.8	288435	168430	320304	545118	514309	587702	C01477	ko00941,ko00943,ko00944,ko01100,ko01110
pmb0854	518.32	184.07	517.317	C26H48NO7P	[M+H]+	LysoPC 18:3	Lipids	LPC	-	2	1.6697e+06	2.2148e+06	2.84875e+06	1.2449e+06	1.29485e+06	4.2059e+06	1.66989e+06	3.83049e+06	2.95847e+06	1.89689e+06	1.26876e+06	2.06609e+06	2.28227e+06	2.03811e+06	2.03327e+06	-	-
Zmsn006790	581.2	367.11	582.216	C24H38O16	[M-H]-	Cormusglucoside A	Others	Others	-	3	74660.4	109009	279022	88740.5	132719	348701	39972.1	28688	18535.7	50023.3	33341	36073.7	92747.2	105006	104042	-	-
Lmbn002737	119.05	93.0343	120.058	C8H8O	[M-H]-	3-Methylbenzaldehyde	Others	Aldehyde compounds	620-23-5	3	232406	257898	242207	324290	407939	373319	194713	104510	176626	140454	187867	198238	227326	250485	259737	C07209	ko01100
pmp001264	274.27	256.27	273.267	C16H35NO2	[M+H]+	Hexadecylsphingosine	Lipids	Sphingolipids	-	2	2.64503e+06	3.07903e+06	2.70325e+06	3.1458e+06	3.24913e+06	4.07319e+06	3.79024e+06	3.50972e+06	4.35543e+06	2.76216e+06	3.11482e+06	3.75058e+06	8.13643e+06	7.17856e+06	8.04954e+06	-	-
pmp000204	1039.55	761.44	1038.54	C53H82O20	[M+H]+	Soyasaponin βα	Terpenoids	Triterpene Saponin	-	1	37243.3	91040.5	9264.02	10976.2	9	10777.1	13429	5924.54	6033.95	10005	9	1438.7	13796.3	15310.4	13502.4	-	-
Zjhp090625	447.13	285.08	446.121	C22H22O10	[M+H]+	(E)-7-O-β-D-glucopyranoside-5-hydroxy-3-(4'-hydroxybenzylidene)-chroman-4-one*	Flavonoids	Other Flavonoids	-	2	153843	2.04927e+06	757983	962589	3.16236e+06	1.93618e+06	469192	124293	70432.5	578423	643276	2.40889e+06	1.0445e+06	991524	1.13457e+06	-	-
pmn001380	187.1	169.09	188.105	C9H16O4	[M-H]-	Eucommiol	Others	Alcohol compounds	55930-44-4	3	223298	186977	217114	198334	192011	190146	309158	248994	294760	267047	416043	371137	216304	234372	248141	C17878	-
Lman002731	341.09	135.04	342.095	C15H18O9	[M-H]-	Grevilloside F	Phenolic acids	Phenolic acids	1094004-50-8	3	87944.8	131366	131334	223768	223984	126380	101871	86906.1	105252	132175	102667	173951	123968	142218	134666	-	-
Wafn005121	421.21	289.16	422.215	C19H34O10	[M-H]-	1-Octen-3-Ol-3-O-Beta-D-Xylopyranosyl(1→6)-Beta-D-Glucopyranoside	Others	Others	150995-11-2	2	119244	137168	186564	159560	101679	368803	175547	83499.2	62055.6	334506	63005	55646.3	134133	152095	150949	C17614	-
pmc0281	400.146	136.062	399.139	C15H21N5O8	[M+H]+	Ribosyladenosine	Nucleotides and derivatives	Nucleotides and derivatives	-	3	662742	752350	700481	1.54052e+06	1.8484e+06	1.54395e+06	914549	25452.3	779356	1.32416e+06	1.19454e+06	1.48591e+06	1.16818e+06	1.06786e+06	1.02139e+06	-	-
WaYp006462	290.27	228.23	289.262	C16H35NO3	[M+H]+	2-Aminohexadecane-1,5,15-triol	Others	Others	-	2	225187	248862	281877	281960	349825	350426	343119	295945	451589	291944	240888	309925	654437	577120	649669	-	-
mws0752	185.15	185.16	186.162	C11H22O2	[M-H]-	Undecylic Acid	Lipids	Free fatty acids	112-37-8	2	1.61538e+06	1.52552e+06	1.46364e+06	1.7156e+06	1.57702e+06	1.56793e+06	1.71511e+06	1.4739e+06	1.5687e+06	1.74045e+06	1.59507e+06	1.69037e+06	1.55027e+06	1.63729e+06	1.42545e+06	C17715	-
Ypgn006093	679.2	679.2	680.205	C42H32O9	[M-H]-	ampelopsin E	Others	Stilbene	149496-36-6	3	129515	103248	331229	310561	486362	458297	146478	85593.5	125880	134616	286988	170565	170518	176344	154036	-	-
MWS3020	145.133	86.0961	144.126	C7H16N2O	[M+H]+	N-Acetylcadaverine	Alkaloids	Alkaloids	32343-73-0	3	189851	343901	205253	211557	93463.4	115961	152349	294558	142886	33340	294953	112084	180393	183409	204493	-	-
MWSmce199	149.05	59.02	150.053	C5H10O5	[M-H]-	L-Xylose*	Others	Saccharides	609-06-3	3	6.81224e+06	5.01108e+06	5.18992e+06	7.19858e+06	6.42412e+06	7.45849e+06	3.53388e+06	5.44345e+06	3.65037e+06	4.71298e+06	3001305	5.64238e+06	4.85948e+06	5.40708e+06	5.55297e+06	C01510	-
pmp001281	522.36	184.07	521.348	C26H52NO7P	[M+H]+	LysoPC 18:1*	Lipids	LPC	-	1	1.45508e+06	4.29982e+06	3.80204e+06	4.0196e+06	2.07621e+06	4.55519e+06	1.8561e+06	2.74624e+06	2.90631e+06	1.7887e+06	1.81418e+06	2.02994e+06	3.01115e+06	2.64869e+06	2.70843e+06	-	-
Zmjp000182	189.134	70.0652	188.127	C7H16N4O2	[M+H]+	N-Monomethyl-L-arginine*	Amino acids and derivatives	Amino acids and derivatives	17035-90-4	3	7.73787e+06	9.24184e+06	5.96068e+06	3.45783e+06	5.75916e+06	2.28975e+06	7.7672e+06	6.87756e+06	1.08627e+07	3.61005e+06	4.56895e+06	4.18166e+06	4.65265e+06	5.14045e+06	5.33508e+06	C03884	-
mws0943	151.051	71.0128	152.059	C7H8N2O2	[M-H]-	1,4-Dihydro-1-Methyl-4-oxo-3-pyridinecarboxamide	Alkaloids	Pyridine alkaloids	769-49-3	3	436631	319523	334044	462973	429034	567213	228996	350037	204151	318085	378718	342942	345517	370655	397339	C05843	ko00760,ko01100
pmd0160	454.293	313.274	453.286	C21H44NO7P	[M+H]+	LysoPE 16:0(2n isomer)	Lipids	LPE	-	1	3.55004e+06	3.71856e+06	3.40639e+06	4.97248e+06	2.51677e+06	6.65151e+06	3.56914e+06	5.00475e+06	5.10054e+06	2.72537e+06	3.59013e+06	4.15329e+06	3.54131e+06	4.07236e+06	3.79588e+06	-	-
pme1975	103.004	59.0139	104.011	C3H4O4	[M-H]-	Malonic acid	Organic acids	Organic acids	141-82-2	3	1.04345e+07	1.45536e+07	1.35993e+07	1.5621e+07	1.6638e+07	3.28183e+07	1.08237e+07	5.88412e+06	8.43706e+06	1.38161e+07	1.29046e+07	1.45286e+07	1.3778e+07	1.25234e+07	1.43824e+07	C00383	ko00061,ko00240,ko00410,ko01100,ko01212
Wdtp002885	399.13	279.09	398.121	C18H22O10	[M+H]+	methyl-4,5-diacetyloxy-3-hydroxy-6-[4-(hydroxymethyl)phenoxy]oxane-2-carboxylate	Phenolic acids	Phenolic acids	-	3	549769	661363	546839	708793	781737	1.02501e+06	397404	347533	371506	308214	476472	559819	551182	551386	620913	-	-
pmf0293	269.285	209.226	270.292	C18H38O	[M-H]-	1-Octadecanol	Lipids	Free fatty acids	112-92-5	3	1.50366e+06	1.52685e+06	1.50492e+06	1.52411e+06	1.59388e+06	1.46489e+06	1.63063e+06	1.29276e+06	1.33082e+06	1.36285e+06	1.38277e+06	620032	1.49923e+06	1.31847e+06	1.48559e+06	-	-
Zmln000899	343.11	181.05	344.111	C15H20O9	[M-H]-	Syringaldehyde-4-O-glucoside	Phenolic acids	Phenolic acids	-	3	249841	260218	408294	526374	596590	70533.6	275315	157556	163827	374149	223811	364401	324020	284277	319249	-	-
MWSmce674	451.362	89.0588	450.35	C31H46O2	[M+H]+	Phylloquinone (Vitamin K1)	Others	Vitamin	84-80-0	3	15600.1	14684	12404.6	19302.9	21078.2	20784.2	13084.4	12474.4	13193	15226.8	13308.5	13020.7	15942.4	14667.6	13879.4	-	-
pmb0532	349.054	137.046	348.047	C10H13N4O8P	[M+H]+	Inosine 5'-monophosphate	Nucleotides and derivatives	Nucleotides and derivatives	131-99-7	3	110802	123845	108148	136790	134119	117249	142053	98822.1	142094	118697	117717	212929	130217	121926	113089	C00130	ko00230,ko01100,ko01110,ko01232,ko01240
mws0748	353.088	191.055	354.095	C16H18O9	[M-H]-	1-Caffeoylquinic acid	Phenolic acids	Phenolic acids	1241-87-8	3	1.23991e+06	1.81061e+06	1.82957e+06	2.06629e+06	813800	5.81697e+06	456424	83881.5	496673	239696	1.61097e+06	3.31885e+06	1.95998e+06	2.12094e+06	2.25854e+06	-	-
MWSmce148	193.08	161.05	194.079	C7H14O6	[M-H]-	Quebrachitol	Others	Saccharides	642-38-6	3	167321	134014	135610	140572	139358	176562	93916.1	149315	174547	130924	316608	131156	142923	130652	150480	C08257	-
MWSmce232	337.065	163.04	336.063	C19H12O6	[M+H]+	Dicumarol	Lignans and Coumarins	Coumarins	66-76-2	3	293129	348744	413619	362463	248116	380810	218398	248280	202845	207324	173571	262812	265286	256148	293059	C00796	-
Hahn000897	491.14	167.03	492.148	C20H28O14	[M-H]-	picrorhizin	Others	Others	-	3	128902	150838	222266	289709	339027	225819	141512	102787	105621	276086	191685	249012	184686	204908	212139	-	-
zjgp122059	289.07	153.02	288.063	C15H12O6	[M+H]+	dihydroluteolin	Flavonoids	Flavanones	-	3	32114.6	19028.1	41047.4	33924.6	62346.3	35638.3	35955.1	25158.7	15709.3	53063.1	50794	61073.9	36472.7	32890.4	37805.4	-	-
Lsmp121707	505.27	211.17	504.257	C24H40O11	[M+H]+	Cuneataside E	Others	Others	-	3	15005	7044.56	15092.6	9092.49	11737.8	29160.1	9	6670	12460.9	5239.88	17478.9	7220.59	10841	11156.6	9723.89	-	-
Lazp004754	563.141	315.087	562.132	C26H26O14	[M+H]+	Odoratin malonyl glucoside	Flavonoids	Isoflavones	-	3	9848.28	1.14085e+06	189503	216002	691018	335199	122902	19475.2	40247	140809	105933	419547	315460	298976	273578	-	-
pme3705	193.035	72.9931	194.043	C6H10O7	[M-H]-	D-Glucoronic acid*	Others	Saccharides	6556-12-3	3	1.43238e+06	1.06737e+06	1.22974e+06	771925	1.05323e+06	1.09471e+06	696455	1.35507e+06	1.62395e+06	1.11266e+06	2.44057e+06	965667	1.18048e+06	1.0589e+06	1.21532e+06	C00191	ko00040,ko00053,ko00520,ko00562,ko01100,ko01240,ko01250
Lmhp011549	550.387	184.073	549.379	C28H56NO7P	[M+H]+	LysoPC 20:1	Lipids	LPC	-	3	14362.2	23716.1	30693.6	18109.8	21688.7	43557.3	37306	49885	59107.3	23267.6	22827.9	39145	28803.2	30178.8	26182.4	-	-
Hmln000873	331.067	169.01	332.074	C13H16O10	[M-H]-	2-O-Galloyl-D-glucose	Phenolic acids	Phenolic acids	-	3	1.56712e+06	2.46847e+06	1.46584e+06	3.07107e+06	3.0389e+06	2.75179e+06	1.15614e+06	1.55586e+06	1.81736e+06	1.07391e+06	1.35374e+06	1.84228e+06	1.88896e+06	2.10789e+06	2.17096e+06	-	-
MWSmce585	104.07	59.01	103.063	C4H9NO2	[M+H]+	Methyl 3-aminopropanoate	Amino acids and derivatives	Amino acids and derivatives	4138-35-6	3	3.79148e+06	4.86807e+06	3.2626e+06	2.78851e+06	3.90373e+06	4.17563e+06	4.56187e+06	4.42555e+06	4.39283e+06	3.31991e+06	3.22328e+06	3.68225e+06	4.03976e+06	4.13329e+06	3.60269e+06	-	-
MWSmce017	179.03	133.026	178.027	C9H6O4	[M+H]+	Daphnetin	Lignans and Coumarins	Coumarins	486-35-1	3	110200	106389	124708	128035	142584	133338	139462	79997.4	71708.7	138008	86539.3	123698	113161	98898.4	111478	C03093	-
pmb2673	210.041	135.044	211.048	C9H9NO5	[M-H]-	6-Hydroxydopaquinone	Amino acids and derivatives	Amino acids and derivatives	135791-48-9	3	266717	329026	647306	457491	516529	797603	282907	273352	305538	359158	299471	329252	350946	390649	404041	-	-
Lmrn001951	181.051	135.043	182.058	C9H10O4	[M-H]-	(S)-2-Hydroxy-3-(4-Hydroxyphenyl)Propanoic Acid	Phenolic acids	Phenolic acids	23508-35-2	3	42732.7	68324.9	79199.3	130528	127877	131218	41924.6	9786.26	55104.2	68748	28340	120969	69766.8	65979	76092.1	-	-
Lmjn010508	277.18	205.16	278.188	C17H26O3	[M-H]-	Fusarester B	Others	Ketone compounds	-	3	1.32641e+06	1.31245e+06	1.27471e+06	1.28451e+06	1.36132e+06	1.38604e+06	1.43019e+06	1.50839e+06	1.50136e+06	1.52851e+06	1.51537e+06	1.51517e+06	1.15299e+06	1.29903e+06	1.3213e+06	-	-
Lacp006108	587.17	339.12	586.169	C29H30O13	[M+H]+	6-Prenylapigenin malonyl glucoside	Flavonoids	Flavones	-	3	679849	517527	581003	530886	705019	1.68011e+06	262189	132719	139898	572259	509326	691276	629239	562049	551213	-	-
MWSmce632	195.065	93.0339	194.058	C10H10O4	[M+H]+	Vanillin acetate	Phenolic acids	Phenolic acids	881-68-5	3	54247.1	37478.4	79614.6	48607.2	68937	93244	56609.7	57787	43935.7	35281	60808	83000.5	54684.2	48456.8	48190	-	-
Lakn005184	513.2	249.06	514.205	C24H34O12	[M-H]-	1'S,4'S-4'-Dihydroabscisic acid-4'-O-β-malonylglucopyranoside	Terpenoids	Sesquiterpenoids	-	1	759706	1.00752e+06	1.13696e+06	2.32688e+06	2.59455e+06	2.00201e+06	1.0651e+06	708802	903620	2.11468e+06	669428	2.091e+06	1.34182e+06	1.4218e+06	1.54967e+06	-	-
pmp000191	475.123	271.06	474.116	C23H22O11	[M+H]+	6''-O-Acetylgenistin	Flavonoids	Isoflavones	73566-30-0	3	463016	313526	473605	322360	555589	934027	243915	674484	165699	518776	431000	418801	460084	439580	398119	-	-
MWS2376	143.071	143.066	144.079	C7H12O3	[M-H]-	4-Hydroxycyclohexylcarboxylic acid	Organic acids	Organic acids	3685-26-5	3	182222	186290	147414	167561	200308	102502	183904	170403	189497	145714	267210	158029	149962	172484	155902	-	-
Yarn004960	551.17	195.06	552.184	C26H32O13	[M-H]-	Tortoside C	Lignans and Coumarins	Lignans	-	3	316101	395923	845788	573392	759171	690156	372717	248878	230856	420893	208017	368069	421389	430969	374762	-	-
MW0152444	477.23	417.22	478.243	C23H34N4O7	[M-H]-	Leu-Phe-Ala-Glu	Amino acids and derivatives	Amino acids and derivatives	-	3	164454	249577	216630	262470	384058	323435	270902	149189	174513	134501	150526	233333	174883	186233	202398	-	-
MW0158705	429.17	266.02	430.174	C22H26N2O7	[M-H]-	TyrMe-Leu-OH	Amino acids and derivatives	Amino acids and derivatives	-	3	405543	137695	326041	122488	142592	7.63975e+06	45366.3	25967.6	33626.1	158811	43525	190812	842211	966199	952487	-	-
Wcdp001930	195.06	163.04	194.058	C10H10O4	[M+H]+	3ξ-(1ξ-hydroxyethyl)-7-hydroxy-1-isobenzofuranone	Others	Others	-	2	96514.4	113036	85589.3	114294	159719	175661	96735.6	36573.8	62102.1	108855	93084.4	97659.3	93048.4	80387.6	88999.3	-	-
pmp001284	331.28	313.27	330.277	C19H38O4	[M+H]+	Monopalmitin*	Lipids	Glycerol ester	542-44-9	1	22606.5	20245.4	22183.7	25003.7	20015.1	26310.2	23560.8	21007.8	18879.6	23177.4	23974.7	19557.1	20353	17658.4	18410.5	-	-
mws2523	421.08	241.01	422.082	C12H23O14P	[M-H]-	Trehalose 6-phosphate	Others	Saccharides	4484-88-2	3	606149	1.1668e+06	467754	654125	578027	280052	2.38046e+06	1.89131e+06	3.30814e+06	961050	1.00946e+06	1.01629e+06	1.04386e+06	1.11728e+06	963238	C00689	ko00500,ko01100,ko01110
pmb0374	136.062	119.035	135.054	C5H5N5	[M+H]+	2-Aminopurine	Nucleotides and derivatives	Nucleotides and derivatives	452-06-2	1	369880	280039	394247	231604	429684	498606	126580	29440.7	174702	386773	451185	430753	282879	320412	282295	-	-
pmp001106	595.166	577.156	594.159	C27H30O15	[M+H]+	Vitexin-2''-O-glucoside	Flavonoids	Flavones	61360-94-9	3	1.09499e+06	813124	803798	1.28789e+06	1.59708e+06	1.49372e+06	387159	417423	598934	494613	1.17717e+06	1.19559e+06	1.01317e+06	970859	875459	C04024	ko00944
mws1350	181.051	151.003	182.058	C9H10O4	[M-H]-	Syringaldehyde; 4-Hydroxy-3,5-Dimethoxybenzaldehyde	Others	Aldehyde compounds	134-96-3	3	56959.3	81428.3	130867	114254	99325.1	134680	78447.4	49952.6	46160.6	105982	116413	165153	101798	107587	92742.7	-	-
HJN086	449.11	287.057	450.116	C21H22O11	[M-H]-	Eriodictyol-3'-O-glucoside	Flavonoids	Flavanones	-	3	48510.3	70275.1	113313	61093.8	84262.3	243744	119198	1.51107e+06	63494.5	73731.1	80381.9	81736	163176	189217	179782	-	-
Lmhn002321	461.07	167.04	462.08	C21H18O12	[M-H]-	Vnilloylcaffeoyltartaric acid	Phenolic acids	Phenolic acids	-	3	9.64116e+06	4.8608e+06	7.11266e+06	5.67156e+06	6.30534e+06	7.97385e+06	7.5336e+06	7.64716e+06	7.08547e+06	6.42856e+06	7.17515e+06	4.97015e+06	5.49397e+06	5.79074e+06	6.35482e+06	-	-
Smnp003415	409.15	247.09	408.142	C20H24O9	[M+H]+	7-O-Methylaloesin	Flavonoids	Other Flavonoids	-	3	50957.1	76757.4	73263.1	211830	58177.5	60766.4	85147.7	208490	80034.8	159212	87556.9	87409.6	71556.7	82946.4	79463	-	-
MW0150509	448.19	259.13	447.191	C24H25N5O4	[M+H]+	Gly-Trp-Trp	Amino acids and derivatives	Amino acids and derivatives	57850-28-9	3	1.52634e+06	1.53404e+06	1.59819e+06	2.76786e+06	2.60352e+06	2.29246e+06	1.5481e+06	1.27082e+06	1.27181e+06	2.22772e+06	1.1829e+06	2.01163e+06	1.54532e+06	1.32945e+06	1.44518e+06	-	-
mws0180	153.019	109.029	154.027	C7H6O4	[M-H]-	2,5-Dihydroxybenzoic acid; Gentisic Acid*	Phenolic acids	Phenolic acids	490-79-9	3	608280	668346	841603	753030	839018	850847	826528	709466	836947	475638	604700	763867	627635	728517	695001	C00628	ko00350,ko01100
pme3034	131.035	87.0452	132.042	C5H8O4	[M-H]-	Ethylmalonic acid*	Organic acids	Organic acids	601-75-2	3	485230	456951	438597	269794	229306	231176	306743	391196	480268	332159	435846	412459	303349	351393	339453	-	-
Hmhp002580	413.14	136.07	412.137	C19H24O10	[M+H]+	Methylpicraquassioside A	Lignans and Coumarins	Coumarins	-	3	824750	887088	939446	1.51683e+06	1.47961e+06	1.69199e+06	1.50891e+06	1.12595e+06	824040	1.86805e+06	1.24616e+06	1.69947e+06	1.20641e+06	1.11035e+06	1.03803e+06	-	-
Lhmp122202	285.08	270.05	284.068	C16H12O5	[M+H]+	stevenin*	Lignans and Coumarins	Coumarins	36286-69-8	3	24515.6	21447	79561.5	95506.2	437917	231243	26278.3	90209.6	17075.3	85271.4	85393.2	236889	103489	89526.6	93338.7	-	-
mws0470	117.02	73.03	118.027	C4H6O4	[M-H]-	Methylmalonic acid*	Organic acids	Organic acids	516-05-2	1	1.09494e+07	2.16392e+07	2.73696e+07	2.47732e+07	1.87298e+07	1.88478e+07	5.25994e+06	5.83247e+06	5.88873e+06	5.25106e+06	5.11722e+06	8.05363e+06	1.33083e+07	1.50819e+07	1.53282e+07	C02170	ko00240,ko00280,ko00640,ko01100
mws0192	117.019	73.0295	118.027	C4H6O4	[M-H]-	Succinic acid*	Organic acids	Organic acids	110-15-6	1	1.09494e+07	2.16392e+07	2.73696e+07	2.47732e+07	1.87298e+07	1.88478e+07	5.25994e+06	5.83247e+06	5.88873e+06	5.25106e+06	5.11722e+06	8.05363e+06	1.33083e+07	1.50819e+07	1.53282e+07	C00042	ko00020,ko00190,ko00250,ko00310,ko00350,ko00360,ko00620,ko00630,ko00640,ko00650,ko00760,ko00920,ko01100,ko01110,ko01200
Wcdp007645	295.23	151.11	294.219	C18H30O3	[M+H]+	9-Oxo-10,12-Octadecadienoic Acid	Lipids	Free fatty acids	54665-32-6	1	72127.4	67756.1	99876	110636	103569	300976	103804	133052	155863	73443.4	111750	216673	120443	112479	103444	-	-
mws0344	165.04	75.01	166.048	C5H10O6	[M-H]-	D-Xylonic acid	Others	Saccharides	526-91-0	1	4.20207e+06	6.26154e+06	2.40335e+06	2.65648e+06	5.42861e+06	4.44844e+06	5.26465e+06	5.47782e+06	6.63376e+06	3.66884e+06	4.93389e+06	3.0462e+06	4.66199e+06	4.61616e+06	5.27596e+06	C00502	ko00040,ko01100
mws0677	219.113	160.076	218.106	C12H14N2O2	[M+H]+	N-Acetyl-5-hydroxytryptamine	Alkaloids	Plumerane	1210-83-9	3	23340	19745.6	35733.7	22994.6	39282.3	16930.1	23128.9	19187.9	21872.7	19128.9	45404.2	23158.7	27668.4	23754	25908.4	C00978	ko00380,ko01100,ko01110
Smhn003633	475.14	167.03	476.153	C20H28O13	[M-H]-	Pyrafortunoside A	Phenolic acids	Phenolic acids	-	3	2.0502e+06	1.31e+06	1.36487e+06	1.41437e+06	1.7255e+06	2.17371e+06	1.66867e+06	1.18093e+06	1.38403e+06	935487	1.56748e+06	1.44324e+06	1.29392e+06	1.4778e+06	1.48406e+06	-	-
mws0629	281.11	166.09	280.106	C13H16N2O5	[M+H]+	L-Aspartyl-L-Phenylalanine	Amino acids and derivatives	Amino acids and derivatives	13433-09-5	1	264624	371580	369313	669485	762559	673187	450544	317114	332083	721747	567014	650865	508744	437102	468647	-	-
MWSslk102	155.012	119.036	154.005	C5H3ClN4	[M+H]+	6-Chloropurine	Nucleotides and derivatives	Nucleotides and derivatives	87-42-3	3	1.68645e+06	1.50824e+06	1.61779e+06	1.80621e+06	1.49812e+06	1.80061e+06	1.69369e+06	1.64322e+06	1.5486e+06	1.50831e+06	1.54865e+06	1.54172e+06	1.66461e+06	1.42863e+06	1.54979e+06	-	-
Hmln004940	659.33	659.32	660.336	C32H52O14	[M-H]-	Capsianoside I	Terpenoids	Ditepenoids	121924-04-7	3	274771	317114	360807	733342	854087	1.15477e+06	332498	126876	229022	236588	473523	464372	332043	381141	379107	-	-
Lmbn009444	297.245	183.14	298.251	C18H34O3	[M-H]-	Ricinoleic acid	Lipids	Free fatty acids	141-22-0	3	148202	131611	141612	135798	141784	157237	153909	164539	163501	159572	156064	168535	142296	165646	157386	C08365	-
Lasp003235	681.17	271.06	680.159	C30H32O18	[M+H]+	Genistein glucosyl malonyl glucoside*	Flavonoids	Isoflavones	-	1	3.22997e+07	3.34505e+07	3.83385e+07	1.89645e+07	3.4317e+07	5.36243e+07	2.09248e+07	3.22166e+07	2.44616e+07	3.52138e+07	3.49094e+07	3.93067e+07	3.13705e+07	2.69929e+07	3.01007e+07	-	-
Zbxp006600	579.17	285.08	578.163	C27H30O14	[M+H]+	Acacetin-O-galactoside-xyloside*	Flavonoids	Flavones	-	3	74068.9	139458	85725.7	85692.9	245441	190530	44494.5	27166.7	10995.1	63314.6	90762.5	46680	94362.4	87068.4	80938.7	-	-
mws0582	322.11	130.05	321.099	C11H19N3O6S	[M+H]+	S-(Methyl)glutathione	Amino acids and derivatives	Amino acids and derivatives	2922-56-7	3	1.72131e+07	1.44006e+07	7.60687e+06	9.47829e+06	9.47192e+06	41180.4	1.91414e+07	1.92986e+07	1.79197e+07	1.50379e+07	1.35398e+07	1.12506e+07	1.22742e+07	1.11924e+07	1.30577e+07	C11347	-
mws0046	579.17	271.06	580.179	C27H32O14	[M-H]-	Naringenin-7-O-Neohesperidoside(Naringin)	Flavonoids	Flavanones	10236-47-2	1	1.76506e+07	1.53478e+07	5.25894e+06	3.31993e+07	2.64377e+07	3.30963e+07	4.54467e+06	1.17991e+07	9.8228e+06	1.79231e+07	3.12234e+07	3.00931e+07	1.9356e+07	1.97892e+07	2.22843e+07	C09789	ko00941
pme3233	285.076	270.052	284.068	C16H12O5	[M+H]+	Calycosin*	Flavonoids	Isoflavones	20575-57-9	3	29971.6	40893	110471	120759	185927	254086	9281.56	38907.1	5005	80280	123005	138329	93099.9	79799.4	85836.8	C01562	ko00943,ko01110
Lmsn102501	283.02	255.03	284.032	C15H8O6	[M-H]-	Rheic Acid	Quinones	Anthraquinone	478-43-3	3	103390	60440	610033	95630.9	101747	266599	56185.8	1.43868e+06	33410.6	146666	271974	214194	267388	310527	280457	C10401	-
MWS1709	133.01	71.01	134.022	C4H6O5	[M-H]-	D-Malic acid*	Organic acids	Organic acids	636-61-3	1	498107	650680	1.35944e+06	1.58552e+06	1.59461e+06	1.40203e+06	788103	365450	557184	1.47967e+06	770053	1.13366e+06	969390	991467	1.11648e+06	C00497	ko00650,ko01100
Yajn003986	445.21	59.01	446.215	C21H34O10	[M-H]-	Dihydropenstemide	Terpenoids	Monoterpenoids	-	3	82747.5	92852.9	122460	150913	164075	75658.2	88054.8	92009.7	109917	113368	102674	104319	113270	118862	131667	-	-
MW0158707	447.11	197.04	448.13	C21H24N2O7S	[M-H]-	TyrMe-Met-OH	Amino acids and derivatives	Amino acids and derivatives	-	3	214566	355199	450240	877116	1.04376e+06	446965	483689	167532	275024	1.15835e+06	782421	828362	488329	571117	529140	-	-
MWSslk202	593.15	269.05	594.159	C27H30O15	[M-H]-	Oroxin B	Flavonoids	Flavones	114482-86-9	3	99736.9	69221.3	68627.7	44761.9	51660.1	41555.5	109431	189671	154967	109801	85283.2	69577.1	85127.9	83254.2	73381	-	-
Wbsp000314	515.37	515.37	514.366	C32H50O5	[M+H]+	16-oxo-21β,24-dihydroxyserrat-14-en-3α-yl acetate	Terpenoids	Terpene	-	3	2.40899e+07	2.18126e+07	2.37274e+07	2.09721e+07	1.60697e+07	3.52944e+07	2.10876e+07	3.69735e+07	2.26898e+07	1.81255e+07	1.87216e+07	2.76223e+07	3.1294e+07	2.68891e+07	3.03055e+07	-	-
Wmzn000627	363.25	281.25	364.261	C22H36O4	[M-H]-	Ajugalaevigatic acid	Terpenoids	Ditepenoids	-	3	1.19211e+06	1.1482e+06	1.06696e+06	1.16801e+06	844566	1.23909e+06	998648	1.39181e+06	1.34855e+06	1.10388e+06	1.16344e+06	1.27248e+06	1.23683e+06	1.4435e+06	1.31394e+06	-	-
Lasp006489	625.19	463.14	624.184	C32H32O13	[M+H]+	Butesuperin A glucoside*	Flavonoids	Isoflavones	-	1	816779	4.06872e+06	2.08178e+06	3.10912e+06	5.66196e+06	4.24533e+06	2.03127e+06	226823	167203	3.12806e+06	3.08477e+06	4.96351e+06	2.85629e+06	2.44777e+06	2.7411e+06	-	-
Lcsp013328	324.29	62.06	323.282	C20H37NO2	[M+H]+	linoleoyl ethanolamine	Others	Others	68171-52-8	2	83432.8	104428	92438.6	82973.1	84975	95405.3	85131.6	64106.6	62947.2	53815.4	59410	83302	125271	108296	111424	-	-
Walp007137	378.32	286.28	377.314	C20H43NO5	[M+H]+	2-AminoicoSane-1,6,18,19,20-pentaol	Others	Others	-	2	16249.2	10214.7	199501	10983.8	15198.7	10682.7	407076	183025	8049.53	3285.28	9136.47	226913	282922	244452	278790	-	-
Zbgp004340	565.16	433.11	564.148	C26H28O14	[M+H]+	Genistein-8-C-glucoside-O-apiosyl	Flavonoids	Isoflavones	-	1	7.76014e+06	6770615	6.70491e+06	8.84049e+06	8181940	9181945	5.14408e+06	3.34864e+06	4.52426e+06	3.84986e+06	7.34502e+06	6120475	7.76811e+06	6.6362e+06	7.32605e+06	-	-
mws1015	339.072	177.019	340.079	C15H16O9	[M-H]-	Esculin (6,7-Dihydroxycoumarin-6-O-glucoside)	Lignans and Coumarins	Coumarins	531-75-9	3	230254	260978	350626	422061	594557	2.30802e+06	93788.1	122168	96314.3	208304	220177	538598	437429	451093	506608	C09264	-
pmp000414	579.17	297.08	578.164	C27H30O14	[M+H]+	Puerarin-4'-O-glucoside	Flavonoids	Isoflavones	117047-08-2	1	1.09366e+07	1.52528e+07	9.87546e+06	1.95798e+07	2.47468e+07	3.1888e+07	5.90102e+06	5.54256e+06	7.23926e+06	7.41751e+06	1.4704e+07	1.77212e+07	1.56456e+07	1.35358e+07	13877066	-	-
pmp000411	565.155	433.1	564.148	C26H28O14	[M+H]+	Genistein-8-C-apiosyl(1→6)glucoside*	Flavonoids	Isoflavones	-	1	1.33346e+08	1.11003e+08	1.10073e+08	1.23423e+08	1.45465e+08	1.4481e+08	1.05279e+08	1.19536e+08	9.01613e+07	9.58037e+07	1.02117e+08	1.35988e+08	9.96319e+07	1.10057e+08	1.16672e+08	-	-
MWS00275g	180.067	119.05	181.074	C9H11NO3	[M-H]-	DL-O-tyrosine	Amino acids and derivatives	Amino acids and derivatives	2370-61-8	3	64828.2	74157.9	64345.1	117060	107066	127795	141176	59845.1	77143.8	118332	125424	79332.3	114215	98945.2	101047	-	-
Wbjp001317	203.08	130.07	202.074	C11H10N2O2	[M+H]+	vasicinone	Alkaloids	Alkaloids	486-64-6	3	898382	1.08574e+06	941086	1.91395e+06	2.30715e+06	1.62129e+06	1.24081e+06	1.02154e+06	1.16132e+06	1.47353e+06	1.45024e+06	2.18308e+06	1.3624e+06	1.29527e+06	1.51014e+06	-	-
Zbzp000519	156.1	110.07	155.095	C8H13NO2	[M+H]+	Retronecine	Alkaloids	Pyrrole alkaloids	480-85-3	3	5.95281e+07	7.08221e+07	5.71856e+07	3.10531e+07	5.17622e+07	2.55938e+07	4.11317e+07	5.41242e+07	77502550	2.98053e+07	3.73317e+07	3.1792e+07	4.80872e+07	4.41563e+07	4.10709e+07	-	-
Hmln005573	1083.53	1083.53	1084.53	C50H84O25	[M-H]-	Capsianoside II	Terpenoids	Ditepenoids	121961-80-6	3	87673.2	160268	112837	146549	147994	175669	123813	55246.1	92731.9	119617	90794.3	136005	128032	134629	115029	-	-
pmb2786	293.212	235.172	294.219	C18H30O3	[M-H]-	9-Hydroxy-10,12,15-octadecatrienoic acid	Lipids	Free fatty acids	89886-42-0	3	48189.9	41594.3	34356.7	28289.4	32269.4	49099.3	41467.2	53863.3	33685.7	22428.8	32642.8	31627	33418	38374.6	38564.8	C16326	ko00592
Lmhn003373	253.04	137.02	254.043	C11H10O7	[M-H]-	4-Hydroxybenzoylmalic acid	Phenolic acids	Phenolic acids	-	3	783364	2.58625e+06	3.16581e+06	5.69217e+06	8.20682e+06	1.23108e+07	4.76009e+06	1.71951e+06	2.58594e+06	2.04016e+06	3.19313e+06	1.00632e+07	3.89931e+06	4.49527e+06	4.48307e+06	-	-
Lacp001431	268.152	136.062	267.147	C14H21NO4	[M+H]+	N-(3-hydroxy-4-methoxyphenethyl)-4-hydroxybutanamide	Alkaloids	Phenolamine	-	3	5.44467e+06	4.1926e+06	6.81355e+06	4.38733e+06	6.5172e+06	8.71116e+06	3.25954e+06	2.04063e+06	2.29942e+06	7.00675e+06	7.79018e+06	7.83109e+06	4.80944e+06	5.30167e+06	5.63848e+06	-	-
Zmyn004222	467.19	305.14	468.2	C23H32O10	[M-H]-	3,5-bis(2-hydroxy-3-methylbut-3-en-1-yl)-4-((3,4,5-trihydroxy-6-(hydroxymethyl)tetrahydro-2H-pyran-2-yl)oxy)benzoic acid	Phenolic acids	Phenolic acids	-	3	1.08632e+06	1.6774e+06	1.75408e+06	2.40363e+06	2.41349e+06	2.13305e+06	1.98749e+06	1.27735e+06	1.22007e+06	3.17107e+06	1.77211e+06	1.94584e+06	1.61694e+06	1.77197e+06	1.89765e+06	-	-
Wbkp008793	701.37	539.32	700.358	C38H48N6O7	[M+H]+	(3S,3'S)-N,N'-((1R,2R)-4-((3,4,5-trihydroxy-6-methyltetrahydro-2H-pyran-2-yl)oxy)cyclohexane-1,2-diyl)bis(2-methyl-2,3,4,9-tetrahydro-1H-pyrido[3,4-b]indole-3-carboxamide)	Alkaloids	Alkaloids	-	3	996327	1.06831e+06	1.2228e+06	1.05396e+06	763116	1.22621e+06	675850	829208	758745	616658	579313	962955	1.05037e+06	894923	975598	-	-
Labp006185	533.129	285.076	532.122	C25H24O13	[M+H]+	Acacetin-7-O-(6''-malonyl)glucoside*	Flavonoids	Flavones	-	1	4.88702e+07	3.1839e+07	4.06949e+07	4.02803e+07	4.08303e+07	5.88975e+07	2.39837e+07	2.05379e+07	2.5987e+07	1.39881e+07	3.73377e+07	4.2284e+07	3.34396e+07	2.87378e+07	3.27006e+07	-	-
Lagp003275	473.2	207.14	472.195	C22H32O11	[M+H]+	Malonyl roseoside	Others	Ketone compounds	-	1	38678.1	87816.5	86288.7	37333.9	91478.5	38373.4	71200.3	30983	50197.2	89961.9	28832.4	28281.3	54577.1	46882.7	53318.6	-	-
Zmdn002400	451.13	289.07	452.132	C21H24O11	[M-H]-	Epicatechin-3'-O-β-D-glucopyranoside*	Flavonoids	Flavanols	-	3	47512.6	126965	101471	109858	161542	566526	36798.8	24038.2	44218.2	186038	150798	96738.8	129484	115888	111160	-	-
mws0355	441.083	169.015	442.09	C22H18O10	[M-H]-	Catechin gallate	Flavonoids	Flavanols	130405-40-2	3	2213.09	6986.16	4245.31	10262.7	21171.9	11129.9	12120.6	5005	8403.04	13482.2	7497.02	9294.38	8823.09	7520.08	8340	-	-
pme2237	181.072	101.024	182.079	C6H14O6	[M-H]-	Dulcitol*	Others	Saccharides	608-66-2	3	106585	88482.2	93974.1	177670	174726	282288	84135.5	104950	104335	185978	315087	154251	144779	129726	152047	C01697	ko00052,ko01100
MWSHC20116	355.28	81.07	354.277	C21H38O4	[M+H]+	10,12-Octadecadienoic acid,2,3-dihydroxypropyl ester,(10E,12Z)-	Lipids	Free fatty acids	1908475-46-6	1	571941	524779	311718	692708	339149	717588	507331	407299	269658	335710	319199	409512	512717	540939	599579	-	-
Lmhp009129	482.32	184.07	481.317	C23H48NO7P	[M+H]+	LysoPC 15:0(2n isomer)*	Lipids	LPC	-	1	262262	417212	427469	494091	449302	839729	172736	236785	229026	222919	245433	259231	325115	291663	278469	-	-
pme3017	104.07	58.07	103.063	C4H9NO2	[M+H]+	2-Aminoisobutyric acid*	Organic acids	Organic acids	62-57-7	3	4.34026e+06	4.7994e+06	4.35853e+06	3.48662e+06	4.41918e+06	4.36157e+06	4.6049e+06	4.37498e+06	4.41293e+06	3.90483e+06	4.4305e+06	4.14913e+06	4.72093e+06	4.02573e+06	4.29529e+06	C03665	-
Lajp005262	507.11	259.06	506.106	C23H22O13	[M+H]+	Nor-rubrofuSarin-6-O-β–D-(6,-O-malonyl)glucopyranoside	Others	Ketone compounds	-	3	58910.8	106089	63642.6	52805.8	76690	123250	118704	251762	67453.6	96552.2	107622	47455.8	67722.2	78272.2	78031.1	-	-
NK10264324	127.04	81.03	126.032	C6H6O3	[M+H]+	Phloroglucinol; 1,3,5-Benzenetriol	Phenolic acids	Phenolic acids	108-73-6	2	612177	1.07464e+06	1.01193e+06	1.41497e+06	1.6045e+06	1.82412e+06	1.08001e+06	100603	678630	1.43576e+06	1.17192e+06	1.44226e+06	1.09646e+06	1.23019e+06	1.28576e+06	C02183	-
Lmhp009187	440.28	299.26	439.27	C20H42NO7P	[M+H]+	LysoPE 15:0*	Lipids	LPE	-	1	49175.3	36777.5	63032.4	95780.1	64320.4	113504	36167.5	45650.1	53997.4	25422.8	55505.6	45551.7	59202.6	50409.7	56176	-	-
mws1108	249.196	150.091	248.189	C15H24N2O	[M+H]+	Sophoridine	Alkaloids	Quinorisidine alkaloids	6882-68-4	3	51405.9	49010	30899.5	88121.4	59234.7	130325	30065.1	14471.4	58292.4	76474.2	35168.1	47145.3	35999.4	42113.1	40711.4	-	-
Wcfp003211	219.1	189.09	218.094	C13H14O3	[M+H]+	1,1'-(6-hydroxy-2,3-dihydro-1H-indene-2,5-diyl)bis(ethan-1-one)	Terpenoids	Sesquiterpenoids	-	3	226532	256459	276006	355659	495974	244348	272879	158471	129476	516798	363524	365900	280809	257954	303382	-	-
MWS201471	310.176	84.0811	309.169	C15H23N3O4	[M+H]+	Lys-Tyr	Amino acids and derivatives	Amino acids and derivatives	35978-98-4	3	10420.5	27516.1	22908.5	30405	32046.4	56792.1	34285	26515.9	24710.8	38620.2	27988.6	25274.2	22960.3	26973.5	25647.4	-	-
Cmsn002067	491.19	315.12	492.2	C25H32O10	[M-H]-	7S,8R-threo-3',9,9'-trihydroxy-3-methoxy-4',7-epoxy-neolignan-4-O-rhamnoside	Lignans and Coumarins	Lignans	-	3	1.15097e+06	1.61371e+06	2.19033e+06	2.58929e+06	2.46027e+06	2.72864e+06	2.21035e+06	1.40783e+06	1.20344e+06	2.05822e+06	911717	1.32073e+06	1.51433e+06	1.66914e+06	1.78227e+06	-	-
Yamn004631	551.21	389.16	552.221	C27H36O12	[M-H]-	viburfordosides G	Lignans and Coumarins	Lignans	-	3	61405.1	42182.7	65651.9	80398.4	97488	60744.8	59302.7	44073.7	44571.4	106903	80414.9	72216.4	70047.5	60975.4	70813.9	-	-
Wbtn006721	285.04	133.03	286.048	C15H10O6	[M-H]-	6,8-dihydroxy-3-methyl-9-oxoxanthene-1-carboxylic acid*	Others	Ketone compounds	-	2	3101.03	906.066	547.519	1065.79	4017.08	11980.6	1068.72	1.80028e+06	4332.9	5930.39	3518.85	6852.47	148171	169451	172630	-	-
pme3827	198.08	152.07	197.069	C9H11NO4	[M+H]+	3,4-Dihydroxy-L-phenylalanine (L-Dopa)	Amino acids and derivatives	Amino acids and derivatives	59-92-7	3	4.27043e+06	5.83911e+06	8.54404e+06	7.0144e+06	1.02282e+07	1.09934e+07	5.50513e+06	3.69735e+06	3.86626e+06	8.52211e+06	6.20217e+06	5.90085e+06	5.4409e+06	5.99866e+06	5.11033e+06	C00355	ko00350,ko00950,ko00965,ko01100,ko01110
pme0257	111.02	67.0302	112.027	C4H4N2O2	[M-H]-	Uracil	Nucleotides and derivatives	Nucleotides and derivatives	66-22-8	1	2.33715e+06	1.4469e+06	2.28776e+06	2.51137e+06	1.74566e+06	905368	1.61105e+06	2.94892e+06	2.75829e+06	1.98466e+06	2.57254e+06	2.22508e+06	1.96864e+06	2.0721e+06	2.30491e+06	C00106	ko00240,ko00410,ko00770,ko01100,ko01232
Wbtp003840	437.11	275.05	436.101	C20H20O11	[M+H]+	1,3,6-trihydroxy-7-methoxy-2-[(2s,3r,4r,5s,6r)-3,4,5-trihydroxy-6-(hydroxymethyl)oxan-2-yl]xanthen-9-one	Flavonoids	Other Flavonoids	23445-00-3	3	884453	4.07268e+06	1.85929e+06	3.48415e+06	3.68996e+06	2.8368e+06	2.15046e+06	553548	889571	4.36461e+06	2.83465e+06	3.52671e+06	2.25003e+06	2.3863e+06	2.64156e+06	-	-
Lmhp012042	355.28	263.24	354.277	C21H38O4	[M+H]+	2-Linoleoylglycerol*	Lipids	Glycerol ester	3443-82-1	2	10403.3	16757.1	27184.5	11952.6	14268.3	46533.1	11133.6	6391.6	5442.58	11707.4	9509.22	7140.91	21844.8	18717.3	19402.2	-	-
mws0889	135.03	75.0088	136.037	C4H8O5	[M-H]-	D-Threonic Acid	Others	Saccharides	3909-12-4	3	345932	517782	424485	413085	494634	475617	380805	386653	488751	387929	360267	374077	353113	401329	413836	C21649	-
pmp000195	533.13	285.08	532.122	C25H24O13	[M+H]+	6''-O-Malonylglycitin	Flavonoids	Isoflavones	137705-39-6	1	370891	515727	845149	915308	2058105	1.92267e+06	422205	181689	176599	717307	902627	1840150	861287	734777	834957	C16197	ko00943
pme2914	161.046	99.0501	162.053	C6H10O5	[M-H]-	3-Hydroxy-3-methylpentane-1,5-dioic acid	Amino acids and derivatives	Amino acids and derivatives	503-49-1	1	3.41033e+06	3.35108e+06	3.64504e+06	5.27819e+06	3.34683e+06	4.07776e+06	4.48561e+06	4.60695e+06	4.47614e+06	4.90682e+06	4.22367e+06	5.404e+06	3.69127e+06	4.31013e+06	4.23092e+06	C03761	-
MWSHY0107	325.143	269.083	324.136	C20H20O4	[M+H]+	Bavachin*	Flavonoids	Flavanones	19879-32-4	3	36279.1	6891.49	226392	2225.45	14982.6	34928.2	2001.95	630466	19739.4	95503	94642.2	59304.9	92834.3	85331.4	78699.6	-	-
pmb0865	518.32	184.07	517.317	C26H48NO7P	[M+H]+	LysoPC 18:3(2n isomer)	Lipids	LPC	-	1	3.83262e+06	3.90106e+06	5.14406e+06	1.73874e+06	2.04406e+06	8.91444e+06	2.95085e+06	7.18635e+06	5.10678e+06	1.57569e+06	1.59157e+06	3.33113e+06	3.94451e+06	3.37093e+06	3.51483e+06	-	-
Cmbn002681	360.09	249.06	361.101	C14H19NO10	[M-H]-	6-(3-(1H-Pyrrole-2-carbonyloxy)-2-hydroxypropoxy)-3,4,5-trihydroxy-tetrahydro-2H-pyran-2-carboxylic acid	Alkaloids	Pyrrole alkaloids	-	3	170686	266473	226802	467188	372693	460423	170135	120560	166563	249075	211728	281871	214211	250259	245628	-	-
MWS3166	312.255	74.0256	313.262	C18H35NO3	[M-H]-	N-Palmitoylglycine	Amino acids and derivatives	Amino acids and derivatives	2441-41-0	3	11890.5	13513.3	10671	15120.4	15580.1	14882.6	13921.2	14014.3	15498.6	16960.1	14379.4	13409.1	15595.5	14883.8	13240.6	-	-
Wbkp008219	699.36	699.36	698.343	C38H46N6O7	[M+H]+	(3S,3'S)-N,N'-((1R,2R)-5-((3,4,5-trihydroxy-6-methyltetrahydro-2H-pyran-2-yl)oxy)cyclohex-3-ene-1,2-diyl)bis(2-methyl-2,3,4,9-tetrahydro-1H-pyrido[3,4-b]indole-3-carboxamide)	Alkaloids	Alkaloids	-	3	4.63527e+07	4.86087e+07	7.86821e+07	2.28637e+07	2.27094e+07	8.75023e+07	3.17128e+07	6.71564e+07	3.87423e+07	1.81319e+07	1.35523e+07	4.39488e+07	4.60223e+07	3.9763e+07	4.02411e+07	-	-
Wcfn008271	239.03	223.02	240.042	C14H8O4	[M-H]-	Danthron; 1,8-Dihydroxyanthraquinone	Quinones	Anthraquinone	117-10-2	3	4.80114e+07	4.49194e+07	4.53332e+07	5.8088e+07	5.10412e+07	5.19869e+07	5.3354e+07	5.16387e+07	5.01197e+07	5.11152e+07	5.28149e+07	52977276	3.52645e+07	3.85799e+07	4.16522e+07	C10312	-
Hmqn004825	293.21	275.2	294.219	C18H30O3	[M-H]-	Rabdosia acid A	Lipids	Free fatty acids	-	3	67952.3	69433.1	79833.2	41870.3	67968.6	104356	114653	90365.1	57914.7	55816.9	65711.4	74521	68129	68360.4	78560.1	-	-
Hamp010390	279.16	149.02	278.152	C16H22O4	[M+H]+	cytosporone C	Others	Others	-	3	1.84935e+06	1.57735e+06	1.46436e+06	1.23304e+06	1.36909e+06	1.31977e+06	1.26023e+06	1.56413e+06	1.52139e+06	1.15268e+06	1.61379e+06	1.52682e+06	1.47281e+06	1.73947e+06	1.599e+06	-	-
Lmtp002642	565.155	457.111	564.148	C26H28O14	[M+H]+	Apigenin-8-C-(2''-glucosyl)arabinoside	Flavonoids	Flavones	-	3	2.55813e+06	2.66018e+06	2.77406e+06	3.76026e+06	3.35515e+06	2.84521e+06	2.63724e+06	2.09113e+06	1.99329e+06	1.90003e+06	2.76353e+06	2.91458e+06	2.62917e+06	2.22565e+06	2.46944e+06	-	-
Lmgn002555	173.082	59.0139	174.089	C8H14O4	[M-H]-	2-Propylglutaric acid	Organic acids	Organic acids	32806-62-5	3	181766	269678	167915	169757	80175.4	154625	219495	231831	252787	163644	182246	152085	165274	162667	188772	C16658	-
pme1987	88.0404	71.0124	89.0477	C3H7NO2	[M-H]-	L-Alanine	Amino acids and derivatives	Amino acids and derivatives	56-41-7	3	21855.7	23286.2	13473.5	8674.03	17306	12472.3	18568.7	19601.7	35933.7	10122	22571.2	7758.88	15016.8	16739.7	17740.9	C00041	ko00250,ko00270,ko00430,ko00450,ko00470,ko00710,ko00970,ko01100,ko01110,ko01200,ko01230,ko02010,ko04122
mws0668	283.068	151.026	284.076	C10H12N4O6	[M-H]-	Xanthosine	Nucleotides and derivatives	Nucleotides and derivatives	146-80-5	3	852398	1.05133e+06	1.45727e+06	771863	1.07118e+06	876490	183355	14194.1	156029	148994	210302	30670.9	517559	582896	610627	C01762	ko00230,ko00232,ko01100,ko01110,ko01232,ko02010
pmb3012	461.109	299.055	462.116	C22H22O11	[M-H]-	Chrysoeriol-7-O-glucoside	Flavonoids	Flavones	19993-32-9	3	65758.5	64407.8	53941.3	101996	114486	247944	39548.4	92375.2	66335	63866	67723.2	183391	70000.5	80189.6	69193	-	-
Wagn012030	653.38	397.14	654.383	C31H58O14	[M-H]-	2-Palmitoyl-Sn-Glycerol 3-O-Diglucoside	Lipids	Glycerol ester	-	2	8.86185e+06	1.09936e+07	1.67613e+07	1.2053e+07	7.95655e+06	1.69562e+07	7.93246e+06	9.18592e+06	6.53098e+06	7.29164e+06	5.95083e+06	1.09866e+07	1.1198e+07	1.15331e+07	9.81287e+06	-	-
Walp007043	274.27	88.08	273.267	C16H35NO2	[M+H]+	2-Aminohexadecane-1,4-diol*	Others	Others	-	1	1.94994e+06	2.24981e+06	2.14843e+06	2.15799e+06	2.33014e+06	3.08092e+06	2.55064e+06	2.5996e+06	2.49437e+06	2.09539e+06	2.26381e+06	2.78015e+06	6.44352e+06	5.44244e+06	5.96764e+06	-	-
MWSmce107	255.1	181.07	254.101	C10H14N4O4	[M+H]+	Dyphylline	Alkaloids	Alkaloids	479-18-5	3	616025	708719	383597	640212	1.22746e+06	1.84304e+06	144921	228800	214956	368321	528537	823669	771993	658172	755241	C07819	-
Zbjp003463	565.16	433.11	564.148	C26H28O14	[M+H]+	Apigenin-6-C-(2''-xylosyl)glucoside*	Flavonoids	Flavones	-	1	1.26455e+08	2.62443e+08	1.06964e+08	1.29616e+08	1.50927e+08	1.36468e+08	1.01243e+08	289604865	8.75085e+07	2.62349e+08	2.46288e+08	2.92996e+08	1.10164e+08	1.24472e+08	106252282	-	-
MW0127814	565.16	433.11	564.148	C26H28O14	[M+H]+	Isovitexin-2''-O-arabinoside*	Flavonoids	Flavones	53382-71-1	1	1.26455e+08	2.62443e+08	1.06964e+08	1.29616e+08	1.50927e+08	1.36468e+08	1.01243e+08	289604865	8.75085e+07	2.62349e+08	2.46288e+08	2.92996e+08	1.10164e+08	1.24472e+08	106252282	-	-
pme3007	402.995	158.925	404.002	C9H14N2O12P2	[M-H]-	Uridine 5'-diphosphate	Nucleotides and derivatives	Nucleotides and derivatives	27821-45-0	3	113325	207411	200046	189653	201626	107760	109447	191806	97833.1	172970	208472	204816	221343	196397	188508	C00015	ko00240,ko00908,ko01100,ko01232,ko01240
MWSprf104	271.06	215.07	270.053	C15H10O5	[M+H]+	4',6,7-Trihydroxyisoflavone	Flavonoids	Isoflavones	17817-31-1	2	2.02068e+06	2.32377e+06	3.71975e+06	3.07207e+06	4.54713e+06	6.4649e+06	3.31443e+06	6.14262e+06	1.92895e+06	4.75936e+06	2.80329e+06	4.17377e+06	3.44882e+06	2.91132e+06	3.15685e+06	C14314	ko00943,ko01110
Lmhp008513	677.37	261.22	676.367	C33H56O14	[M+H]+	2-α-Linolenoyl-glycerol-1,3-di-O-glucoside	Lipids	Glycerol ester	-	1	12815.5	4967.98	47814.3	6643.98	6568.9	16548.8	12417	15729.5	14746.3	10521	8953.97	12137.4	21261	17947.3	20032	-	-
pmp000127	625.176	607.166	624.169	C28H32O16	[M+H]+	Chrysoeriol-6,8-di-C-glucoside	Flavonoids	Flavones	-	3	159342	585523	269020	949518	1.31219e+06	914148	225841	40588.2	97854.6	287770	692793	664362	496291	444352	526387	-	-
Lmrn002746	131.071	85.0654	132.079	C6H12O3	[M-H]-	2-Hydroxy-4-methylpentanoic acid	Organic acids	Organic acids	498-36-2	3	50424.7	57475.1	55194	50012.4	18857.7	27437	51709.6	59745.9	70964.6	26884	33850.1	28609	35494.3	41844.6	37454.5	-	-
pmd0136	524.37	184.07	523.364	C26H54NO7P	[M+H]+	LysoPC 18:0(2n isomer)	Lipids	LPC	-	1	1.85883e+06	2.32978e+06	2.55274e+06	3.12104e+06	2.62737e+06	5.30898e+06	2.45199e+06	2.82827e+06	3.37463e+06	2.17505e+06	2.46196e+06	3.51378e+06	3.09903e+06	2.64379e+06	2.73601e+06	-	-
MWS0811	130.09	84.08	129.079	C6H11NO2	[M+H]+	L-Pipecolic Acid	Organic acids	Organic acids	3105-95-1	1	639610	578288	552037	659866	680096	728213	650532	836022	767276	692013	788980	946707	596236	527785	624319	C00408	ko00310,ko00960,ko01100,ko01110
Zmdn004335	487.09	283.06	488.096	C23H20O12	[M-H]-	Rhein 1-O-(O-acetyl)-glucoside*	Quinones	Anthraquinone	-	3	26135.4	515017	181149	172432	483953	282723	145619	35950.3	41464.2	79153.7	139619	293381	159917	189467	179631	-	-
pmp000394	551.176	419.133	550.169	C26H30O13	[M+H]+	Naringenin-7-O-(2''-O-apiosyl)glucoside	Flavonoids	Flavanones	-	3	497851	545645	482897	818566	777317	917758	526942	169635	360405	361988	496910	696777	597595	628622	530272	-	-
mws0913	447.093	285.041	448.101	C21H20O11	[M-H]-	Kaempferol-3-O-galactoside (Trifolin)*	Flavonoids	Flavonols	23627-87-4	3	471951	270587	229553	374312	253700	813048	140555	524708	426030	184664	395628	453452	306549	300467	350952	C12626	ko00944,ko01110
Zmdn006214	487.12	283.06	488.132	C24H24O11	[M-H]-	Physcion-8-O-(6-acetyl)-glucoside	Quinones	Anthraquinone	-	1	383410	271374	338474	331093	371832	577317	168925	148314	214680	93992.5	284507	387817	237574	258015	282392	-	-
mws1375	304.15	185.093	303.143	C12H21N3O6	[M+H]+	Nicotianamine	Alkaloids	Alkaloids	34441-14-0	3	2.98597e+06	4.4284e+06	2.59486e+06	3.08802e+06	3.63052e+06	822041	5.24936e+06	4.21055e+06	9.85967e+06	3.10962e+06	4.3768e+06	4.4961e+06	3.62236e+06	3.56721e+06	4.15983e+06	C05324	ko00270,ko00999,ko01100,ko01110
mws0361	253.22	235.21	254.225	C16H30O2	[M-H]-	Palmitoleic Acid	Lipids	Free fatty acids	373-49-9	2	35437.9	53231.4	62065.7	26508.4	30588.1	69322.7	62976.7	66244.8	68872.2	61173.9	62567.3	62896.7	59162.2	53164.9	63238.9	C08362	ko00061,ko01100
Lasp008336	463.14	283.06	462.132	C26H22O8	[M+H]+	Butesuperin A	Flavonoids	Isoflavones	-	3	17472.3	305575	435036	102872	202824	163073	63242	13249.6	8352.9	82507.1	53146.2	150846	131345	110557	119435	-	-
Wbhp009564	335.26	335.26	334.251	C21H34O3	[M+H]+	Methyl 8,9-epoxypimaran-18-oate	Terpenoids	Terpene	42855-38-9	3	229839	242508	1.05835e+07	98855.3	138315	3.16561e+06	28127.7	22960.5	20866.7	200591	5.42935e+06	743934	2.07327e+06	1.88036e+06	1.7458e+06	-	-
Wayn002636	365.13	203.08	366.142	C17H22N2O7	[M-H]-	N-(1-Deoxy-1-fructosyl)Tryptophan	Nucleotides and derivatives	Nucleotides and derivatives	-	1	99719.7	152792	124759	190465	293334	196925	124514	56509.8	101834	128670	233038	129979	106793	125274	109807	-	-
mws0227	132.102	86.0964	131.095	C6H13NO2	[M+H]+	L-Leucine*	Amino acids and derivatives	Amino acids and derivatives	61-90-5	1	3.457e+06	345427	2.27851e+06	1.12645e+06	1.8571e+06	1.22068e+06	1.2622e+06	1.25947e+06	688570	204930	1.19695e+06	1.35608e+06	1.67653e+06	1.50308e+06	1.78915e+06	C00123	ko00280,ko00290,ko00966,ko00970,ko01100,ko01110,ko01210,ko01230,ko02010
Zmhn003059	283.06	240.04	284.068	C16H12O5	[M-H]-	Emodin-1-methyl ether	Quinones	Anthraquinone	-	2	1.34037e+06	1.22833e+06	3.50027e+06	1.28864e+06	1.5528e+06	2.54055e+06	724883	4.59918e+06	711966	795564	2.14195e+06	2.05833e+06	1.59782e+06	1.85504e+06	1.87709e+06	-	-
Wbsp008647	441.37	423.36	440.365	C30H48O2	[M+H]+	3α-hydroxy-14-serraten-21-one	Terpenoids	Triterpene	-	3	854544	1.12405e+06	617835	491525	485649	1.11183e+06	598869	459409	400353	466409	151914	277680	617072	542955	524219	-	-
pme0066	116.047	74.0248	117.054	C3H7N3O2	[M-H]-	Guanidinoacetate	Alkaloids	Alkaloids	352-97-6	3	102123	131082	50634.2	158084	157156	142232	206754	172491	173622	147434	168877	122081	136396	137049	158530	C00581	ko00260,ko00330,ko01100
Zbzp003763	177.05	134.04	176.047	C10H8O3	[M+H]+	11-methoxy viburtinal	Terpenoids	Monoterpenoids	-	3	554415	1.63803e+06	1.69388e+06	2.86351e+06	3.41316e+06	1.63658e+06	866729	312313	904897	932705	853395	2.44326e+06	1.66346e+06	1.39848e+06	1.50607e+06	-	-
pme3096	118.015	74.0237	119.022	C3H5NO4	[M-H]-	Aminomalonic acid	Organic acids	Organic acids	1068-84-4	3	609265	797180	1.00855e+06	644979	935906	1.54869e+06	235703	236737	219579	191462	243045	328756	485837	577490	551276	C00872	-
Jmzn006005	177.055	117.04	178.063	C10H10O3	[M-H]-	3,4-Methylenedioxy cinnamyl alcohol	Lignans and Coumarins	Lignans	58095-76-4	3	198924	154234	210603	162327	169916	279482	121783	107197	100620	102024	98686.8	120078	132626	156140	137256	-	-
MWSmce264	153.06	123.049	154.063	C8H10O3	[M-H]-	Hydroxytyrosol	Phenolic acids	Phenolic acids	10597-60-1	3	29037.3	44891.4	64774.2	47890.9	63877.8	35345	28061.3	23498.8	20793.6	31791.9	39661	54644.5	42350.1	35978	41718	-	-
MWS0631	199.969	80.9643	200.977	C3H7NO5S2	[M-H]-	S-Sulfo-L-Cysteine	Amino acids and derivatives	Amino acids and derivatives	1637-71-4	3	16060.5	19346.1	8163.34	6970.12	5613.48	5211.87	13631.9	24667.3	22831.6	9286.3	6900.89	5279.59	13007	11885.1	10913.7	C05824	ko00270,ko01100,ko01230
MWSprf117	221.09	130.06	220.085	C11H12N2O3	[M+H]+	5-Hydroxy-DL-tryptophan(5-HTP)	Amino acids and derivatives	Amino acids and derivatives	56-69-9	2	2.82131e+06	3.17236e+06	2.43965e+06	3.39663e+06	3.89695e+06	2.46077e+06	2.98788e+06	1.7523e+06	2.97141e+06	2.53536e+06	4.23661e+06	3.57139e+06	3.21939e+06	2.75671e+06	3.22722e+06	C01017	-
Lamp003722	681.17	271.06	680.158	C30H32O18	[M+H]+	Apigenin glucosyl malonyl glucoside*	Flavonoids	Flavones	-	1	3.36068e+07	3.73139e+07	3.9125e+07	2.01829e+07	3.34277e+07	5.13246e+07	2.44254e+07	3.70849e+07	2.24e+07	3.34167e+07	3.78361e+07	4.02449e+07	2.82661e+07	2.9931e+07	3.35276e+07	-	-
Lmhp009590	508.34	184.07	507.332	C25H50NO7P	[M+H]+	LysoPC 17:1	Lipids	LPC	-	2	176597	202926	208883	199579	176412	426411	89923.4	97611.4	123658	71548.5	66677.7	100891	154632	153214	131611	-	-
pme0033	137.046	119.035	136.038	C5H4N4O	[M+H]+	Hypoxanthine	Nucleotides and derivatives	Nucleotides and derivatives	68-94-0	3	377457	372030	216589	579761	533753	397127	695114	622496	827559	532905	546564	698021	520008	579877	487832	C00262	ko00230,ko01100,ko01232
MWSHY0075	437.142	275.089	436.137	C21H24O10	[M+H]+	Phloretin-2'-O-glucoside (Phlorizin)	Flavonoids	Chalcones	60-81-1	3	36600.4	64975.9	36112.1	65669.7	76983.1	100749	68700.4	14346.3	28177.7	72697.4	76004.1	75368.2	56121.1	62588.9	52634.6	C01604	ko00941,ko01110
Sakn004723	741.23	579.19	742.232	C33H42O19	[M-H]-	Paucifloside	Phenolic acids	Phenolic acids	-	3	96655	92343.7	127220	59163.4	90536.2	132509	39377	28998.6	86619	65088.7	137887	147529	82753.6	85977.2	97691.2	-	-
Zmyn000453	191.02	111.01	192.027	C6H8O7	[M-H]-	Isocitric Acid	Organic acids	Organic acids	320-77-4	1	5.43001e+07	3.50832e+07	4.76582e+07	4.136e+07	2.86706e+07	1.32774e+07	3.58225e+07	5.99335e+07	4.68176e+07	3.79808e+07	4.9328e+07	4.38152e+07	3.63289e+07	4.28597e+07	4.21435e+07	C00311	ko00020,ko00630,ko01100,ko01110,ko01200,ko01210,ko01230,ko01240
Wbmp010456	277.22	93.07	276.209	C18H28O2	[M+H]+	Macrophypene B	Terpenoids	Ditepenoids	-	3	76793.6	96756.9	179203	38533.8	162457	415659	179757	267480	187491	137090	158939	196199	186939	159571	186845	-	-
MWSHC2047	579.21	417.16	580.216	C28H36O13	[M-H]-	Syringaresinol-4'-O-glucoside; Acanthoside B	Lignans and Coumarins	Lignans	7374-79-0	3	119862	107710	142112	164665	156827	169648	117555	111273	92498	137672	164102	143271	116764	104710	125134	C10890	-
Wbmp008130	478.28	337.28	477.273	C26H39NO7	[M+H]+	Anthriscifolcine A	Alkaloids	Alkaloids	-	3	3.98833e+06	3.86034e+06	4.37609e+06	5.82607e+06	3.50895e+06	8.57203e+06	4.46122e+06	5.64439e+06	6.10364e+06	2.56106e+06	2.59799e+06	4.95566e+06	5.18384e+06	4.6329e+06	4.35836e+06	-	-
pmp001251	520.34	184.07	519.332	C26H50NO7P	[M+H]+	LysoPC 18:2(2n isomer)	Lipids	LPC	-	1	3.55723e+07	3.90142e+07	4.04352e+07	4.30648e+07	2.83628e+07	7.0197e+07	3.67297e+07	5.32129e+07	5.66432e+07	2.14338e+07	2.24989e+07	3.44324e+07	4.19729e+07	3.54577e+07	4.10155e+07	-	-
Hmsp000364	144.098	98.09	143.095	C7H13NO2	[M+H]+	L-Cyclopentylglycine	Amino acids and derivatives	Amino acids and derivatives	2521-84-8	3	2.688e+06	2.35828e+06	2.41508e+06	3.31469e+06	2.7183e+06	3.70672e+06	2.47549e+06	2.95251e+06	2.80486e+06	2.82411e+06	3.40377e+06	3.52048e+06	3.08987e+06	2.58426e+06	2.8883e+06	-	-
Lmmp003817	535.11	287.05	534.101	C24H22O14	[M+H]+	Kaempferol-3-O-(6''-malonyl)glucoside*	Flavonoids	Flavonols	-	3	456271	456347	479020	325976	573787	1.47772e+06	552041	568449	461713	744941	673096	339618	565358	556874	652337	-	-
MWS1771	196.097	91.0546	195.089	C10H13NO3	[M+H]+	L-Tyrosine methyl ester	Amino acids and derivatives	Amino acids and derivatives	1080-06-4	3	29801.5	50457.6	30579.8	53311.9	88217.5	56359.5	74011.7	1224.44	39405.8	80675.5	82265.5	56648.8	51209	45333.1	54154.6	C03404	-
Lmxn000380	415.15	89.02	416.153	C15H28O13	[M-H]-	Digalactosylglycerol	Others	Saccharides	-	1	203930	142617	449403	307071	320821	515320	234781	252840	364445	417281	549858	475123	328553	329334	382768	-	-
Lsjp211203	209.15	55.05	208.146	C13H20O2	[M+H]+	3R-3-hydroxy-β-ionone	Terpenoids	Monoterpenoids	-	3	49765.7	55056.3	128748	160458	172409	93392.1	137175	44886.8	58279.6	225368	152161	168072	124523	104019	116076	-	-
MWSslk132	285.208	223.211	286.214	C16H30O4	[M-H]-	Hexadecanedioic acid	Lipids	Free fatty acids	505-54-4	3	165920	165073	159992	167780	173315	156510	187810	175124	177732	179509	180314	172706	151777	181618	170774	C19615	ko00073,ko01100
Wbtp006052	287.06	287.06	286.048	C15H10O6	[M+H]+	Protoapigenone	Flavonoids	Other Flavonoids	-	3	77959.6	77742.6	62426.2	101903	74223.7	140599	43834.4	9.08644e+06	30877.5	118079	105045	141740	632908	598562	529277	-	-
pme3011	104.07	69.03	103.063	C4H9NO2	[M+H]+	γ-Aminobutyric acid	Organic acids	Organic acids	56-12-2	3	570391	775492	396802	746991	747983	543878	1119385	509809	426294	448117	524641	355584	588385	588584	501294	C00334	ko00250,ko00330,ko00410,ko00650,ko00760,ko01100
MW0103521	613.13	415.1	614.147	C20H31N4O16P	[M-H]-	Cmp-nana	Nucleotides and derivatives	Nucleotides and derivatives	3063-71-6	3	6.94981e+06	8.00595e+06	7.11116e+06	7.60076e+06	8.29724e+06	8.84138e+06	3.47337e+06	4.64455e+06	4.59193e+06	6.31601e+06	8.05431e+06	8.16479e+06	7.44124e+06	8.65295e+06	7.4157e+06	-	-
MW0132545	269.05	133.03	270.053	C15H10O5	[M-H]-	3,7,4'-Trihydroxyflavone	Flavonoids	Flavonols	2034-65-3	3	212486	199619	522202	402740	625096	565548	158771	6.12637e+06	84881	515523	313122	548422	777180	868319	931411	C10037	-
Ymjm000146	433.11	161.02	434.121	C21H22O10	[M-H]-	p-Hydroxyphenyl 6-O-(E)-caffeoyl-β-D-glucopyranoside*	Phenolic acids	Phenolic acids	-	1	98907.8	32416.9	18859.9	48342	34882.2	305340	480192	5.34744e+06	224130	660600	21653.6	96733.2	377802	451303	431045	-	-
Lacp004884	447.13	285.08	446.121	C22H22O10	[M+H]+	Lasianthuoside A	Quinones	Anthraquinone	-	3	2.7697e+06	2.18745e+06	2.7845e+06	4.49775e+06	6.15594e+06	4.55113e+06	2.39573e+06	1.42009e+06	2.14634e+06	1.69741e+06	3.72777e+06	5.85066e+06	3.23115e+06	2.74847e+06	3.2289e+06	-	-
Lmxp011770	279.159	149.023	278.152	C16H22O4	[M+H]+	Diisobutyl phthalate*	Phenolic acids	Phenolic acids	84-69-5	3	1.41947e+06	1.60697e+06	1.3668e+06	1.15059e+06	1.17886e+06	1.49387e+06	1.45588e+06	1.59755e+06	1.46252e+06	1.44901e+06	1.41242e+06	1.8073e+06	1.4044e+06	1.17377e+06	1.2656e+06	C15205	-
WaYp005128	262.24	200.2	261.23	C14H31NO3	[M+H]+	2-Aminotetradecane-1,5,13-triol	Others	Others	-	2	135165	234785	355861	250000	455359	366309	249315	45010	441846	287224	303716	257398	536091	540550	458040	-	-
mws0914	271.06	151	272.068	C15H12O5	[M-H]-	3,5,7-Trihydroxyflavanone (Pinobanksin)*	Flavonoids	Flavanonols	548-82-3	1	104744	142694	234891	50052.7	49343.5	95125.6	56061.6	9.45904e+06	89622.7	232523	43722.9	54820.2	848384	938592	1.01837e+06	C09826	ko00941
Wayn002532	301.06	168.01	302.064	C12H14O9	[M-H]-	Gallic acid-1-O-xyloside	Phenolic acids	Phenolic acids	-	1	3.21709e+07	3.89813e+07	5.02133e+07	3.18207e+07	4.88057e+07	5.42279e+07	2.59052e+07	1.9052e+07	2.48916e+07	1.48022e+07	2.13856e+07	2.88011e+07	2.63473e+07	3.0371e+07	3.14039e+07	-	-
Lmsn003588	297.08	282.05	298.084	C17H14O5	[M-H]-	Pterocarpine	Flavonoids	Isoflavones	524-97-0	3	11241.1	188145	177239	85045.5	304114	117620	18835.9	18703.6	11563.6	38094.9	67416.2	682682	111915	129797	133005	-	-
ZbWn003745	179.04	96.97	180.046	C6H12O4S	[M-H]-	cyclohexyl hydrogen sulfate	Others	Others	-	3	358772	382068	259202	89440.4	196145	185118	445324	555243	509486	338397	384793	275119	272053	326690	300048	-	-
pme3388	189.135	144.102	188.127	C7H16N4O2	[M+H]+	Homoarginine	Amino acids and derivatives	Amino acids and derivatives	156-86-5	3	3.40694e+06	2.93947e+06	1.97705e+06	1.26477e+06	1.96699e+06	1.04095e+06	2.51951e+06	2.52298e+06	3.77313e+06	1.2943e+06	1.64423e+06	1.35509e+06	2.42254e+06	2.13705e+06	2.0358e+06	C01924	-
Lmdp003994	461.14	299.09	460.137	C23H24O10	[M+H]+	6,4'-Dimethoxyisoflavone-7-O-glucoside (Wistin)	Flavonoids	Isoflavones	19046-26-5	3	55073.9	967670	238783	172649	673943	276557	102251	75664.3	58292.9	132812	204216	348875	240076	221395	265551	-	-
Lmbn000193	103	59.01	104.011	C3H4O4	[M-H]-	Tartronate semialdehyde	Organic acids	Organic acids	2480-77-5	1	4.07016e+06	5.39846e+06	6.0485e+06	6.54196e+06	6.61137e+06	1.08567e+07	3.79705e+06	2.83581e+06	3.46272e+06	5.01338e+06	4.13588e+06	5.42879e+06	5.14153e+06	6.15676e+06	5.87573e+06	C01146	ko00053,ko00630,ko01100
Zmyn004548	291.197	235.174	292.204	C18H28O3	[M-H]-	12-Oxo-phytodienoic acid	Lipids	Free fatty acids	85551-10-6	3	5093.12	6910.85	12469.7	6552.31	7930.58	18898.6	9173.33	18464	11794.3	7104.15	7444.92	9463.51	10567.1	9349.53	8860.54	C01226	ko00592,ko01100,ko01110
Wcsn011371	349.23	267.23	350.246	C21H34O4	[M-H]-	1-Stearidonoyl-Glycerol	Lipids	Glycerol ester	-	2	69264.7	56692.5	52577.9	56147.3	60260.5	89864.6	52652.7	52512.6	42258.4	56698.7	81032	69910.3	66109.7	78702.6	76693.1	-	-
MWS1900	215.129	153.127	216.136	C11H20O4	[M-H]-	Undecanedioic acid	Lipids	Free fatty acids	1852-04-6	3	158166	155267	161308	167062	150123	156983	188493	190682	205349	173552	190173	171721	148003	170951	176589	-	-
Qmyp101438	211.17	135.12	210.162	C13H22O2	[M+H]+	Blumenol C	Terpenoids	Monoterpenoids	-	2	58741.9	81013	95563.8	192257	318124	168880	79998.4	60391.8	68166.3	152262	152307	233473	132515	117584	141310	-	-
Zbbp006993	533.13	285.07	532.121	C25H24O13	[M+H]+	Biochanin A-7-O-glucoside-6''-O-malonate*	Flavonoids	Isoflavones	-	1	3.6047e+07	2.48835e+07	3.57956e+07	3.04978e+07	3.50689e+07	5.90304e+07	1.90865e+07	1.66471e+07	2.2605e+07	1.01768e+07	3.03979e+07	3.83357e+07	3.09116e+07	2.69788e+07	2.60513e+07	-	-
MWSslk138	169.015	151.004	170.022	C7H6O5	[M-H]-	2,3,4-Trihydroxybenzoic acid	Phenolic acids	Phenolic acids	610-02-6	3	100610	127120	108342	128747	151502	126602	102608	107394	104264	130505	110298	131119	157522	142460	131061	-	-
Yacp000453	116.07	70.06	115.063	C5H9NO2	[M+H]+	3-hydroxy-1-methylpyrrolidin-2-one*	Alkaloids	Pyrrole alkaloids	132996-63-5	1	3.6262e+06	3.36733e+06	2.70857e+06	1.504e+06	1.50636e+06	1.08188e+06	2.35765e+06	3.20188e+06	3.47528e+06	1.32299e+06	2.20324e+06	1.65089e+06	2.60507e+06	2.16349e+06	2.4341e+06	-	-
Zbqn003921	250.07	88.04	251.079	C12H13NO5	[M-H]-	N-carboxy-N-(2-oxo-2-phenylethyl)-L-alanine	Amino acids and derivatives	Amino acids and derivatives	-	1	2.49812e+06	3.94719e+06	3.03101e+06	3.87232e+06	3.52661e+06	4.38285e+06	4.49454e+06	4.05682e+06	4.00781e+06	5.41657e+06	5.32608e+06	4.08552e+06	3.38762e+06	3.76046e+06	4.08146e+06	-	-
MWStz040	116.07	70.07	115.063	C5H9NO2	[M+H]+	Pterolactam	Alkaloids	Pyrrole alkaloids	38072-88-7	3	3.6256e+06	3.45191e+06	2.95527e+06	1.64432e+06	1.64337e+06	1.25376e+06	2.47483e+06	3.21862e+06	3.78349e+06	1.35804e+06	2.26593e+06	1.7913e+06	2.82581e+06	2.34356e+06	2.59753e+06	-	-
MWSmce064	303.081	149.06	302.079	C16H14O6	[M+H]+	Hematoxylin	Phenolic acids	Phenolic acids	517-28-2	3	49858.4	35564.5	97436.8	56024.6	85512.2	47279.9	84228.8	25391.4	69081.6	40287.6	78370.1	68600.7	53346.9	54152.7	62894.5	-	-
pmb0484	104.107	60.0808	104.107	C5H14NO+	[M]+	Choline	Alkaloids	Alkaloids	62-49-7	1	118230	127223	117641	88243.7	106148	122894	153602	128573	157855	89380.7	100531	113596	101829	121609	118507	C00114	ko00260,ko00564,ko01100,ko02010
Lamp006191	547.14	299.09	546.137	C26H26O13	[M+H]+	Afrormosin-7-O-(6''-Malonylglucoside)*	Flavonoids	Isoflavones	-	1	1.15069e+06	4.10212e+07	8.75193e+06	9.57442e+06	2.95419e+07	1.12642e+07	5.65907e+06	2.9092e+06	2.68213e+06	4.90904e+06	6.92484e+06	1.78925e+07	1.21863e+07	1.01225e+07	1.1518e+07	-	-
Yamn003323	597.28	537.26	598.278	C33H42O10	[M-H]-	AmotSangin B	Others	Others	-	3	71814.3	121743	128393	283898	687223	181286	137529	77371.2	80612.2	411927	245233	367850	206436	202578	239385	-	-
Lmqn000213	665.21	341.11	666.222	C24H42O21	[M-H]-	Stachyose	Others	Saccharides	470-55-3	1	49092.7	194870	191456	220298	300842	88327	1.21046e+07	1.05163e+07	1.0057e+07	6.89256e+06	1.29192e+07	1.23446e+07	5.8942e+06	4.89209e+06	5.32199e+06	C01613	ko00052,ko01100
Wcdp000832	146.12	100.11	145.11	C7H15NO2	[M+H]+	N-Methylisoleucine	Amino acids and derivatives	Amino acids and derivatives	39554-61-5	1	1.38234e+06	1.05716e+06	903893	531456	591466	444495	906902	1.58577e+06	1.3767e+06	650313	1.00287e+06	1.08372e+06	957899	796541	853001	-	-
Lmtn002233	327.11	165.05	328.116	C15H20O8	[M-H]-	Androsin	Phenolic acids	Phenolic acids	531-28-2	1	407497	423035	346375	26558.5	58016	233490	290360	73088.8	280941	98001.1	61737.3	225205	318365	378201	327681	-	-
Hmfn000531	175.025	87.0088	176.032	C6H8O6	[M-H]-	L-Ascorbic acid (Vitamin C)	Others	Vitamin	50-81-7	3	359738	413115	17131.5	8566.27	88352.6	28900.5	179002	221591	178740	79718.9	9703.4	20939	38496.6	42035	34784	C00072	ko00053,ko00480,ko01100,ko01110,ko01240
Lasp002843	563.17	255.07	562.169	C27H30O13	[M+H]+	Daidzein rutinoside	Flavonoids	Isoflavones	-	1	2.97129e+06	5.4645e+06	5.72501e+06	4.961e+06	1.02081e+07	1.27126e+07	1.80147e+06	479734	1.23296e+06	3.00282e+06	3.75514e+06	9890495	5.13553e+06	4.88743e+06	5.85385e+06	-	-
Qahn004265	461.18	299.13	462.189	C24H30O9	[M-H]-	Magnolignan A-2-O-glucoside	Lignans and Coumarins	Lignans	1035846-18-4	3	388834	436909	333447	545275	445755	687117	311536	315032	365121	358290	352000	420690	345179	330243	394951	-	-
Lmdn003756	193.05	135.05	194.058	C10H10O4	[M-H]-	Methyl caffeate	Phenolic acids	Phenolic acids	3843-74-1	3	408099	321509	536193	477758	439620	478766	279610	255818	223080	105449	264368	256463	247163	272816	299142	C10477	-
Hmyn005972	589.52	283.26	590.527	C38H70O4	[M-H]-	Coixenolide	Lipids	Free fatty acids	-	1	100979	98136.6	71601.1	53705.5	65694.3	87267	82919.8	87700.1	100211	73140.6	101114	92505.8	139224	133549	115572	C17566	-
MWSHC20159	387.2	207.14	386.194	C19H30O8	[M+H]+	Roseoside	Others	Ketone compounds	54835-70-0	1	520955	148601	300851	429895	435523	214953	678285	196837	234676	380515	382128	541835	303697	270701	251417	-	-
MW0155776	387.2	207.14	386.191	C15H26N6O6	[M+H]+	Pro-Arg-Asp	Amino acids and derivatives	Amino acids and derivatives	-	3	520955	148601	300851	429895	435523	214953	678285	196837	234676	380515	382128	541835	303697	270701	251417	-	-
MWS04412	175.12	70.07	174.137	C8H18N2O2	[M+H]+	N(6),N(6)-Dimethyl-L-lysine	Amino acids and derivatives	Amino acids and derivatives	2259-86-1	3	5.77833e+07	2.75885e+07	2.07531e+07	1.5488e+07	1.27542e+07	5.92349e+06	2.07909e+07	7.47164e+06	2.80739e+07	7.20219e+06	6.25262e+06	6.12142e+06	2.03771e+07	1.76522e+07	1.70732e+07	-	-
Hmqn002332	621.22	561.19	622.226	C30H38O14	[M-H]-	Pharsyringaresinol	Lignans and Coumarins	Lignans	-	3	80594	41936.7	69241.6	214178	126675	123719	35557.6	35962.4	63331.7	18835.4	129751	338489	66060.6	73154.6	60398.8	-	-
Lazp004774	533.13	285.08	532.122	C25H24O13	[M+H]+	Malonyl Sissotrin*	Flavonoids	Isoflavones	-	1	5.06325e+07	3.90948e+07	4.53757e+07	4.9365e+07	4.68342e+07	7.11925e+07	2.67756e+07	2.36189e+07	3.4528e+07	1.35984e+07	4.46314e+07	5.24713e+07	4.13009e+07	3.40804e+07	3.72718e+07	-	-
MWSHY0105	421.16	365.11	420.157	C25H24O6	[M+H]+	Morusin	Flavonoids	Other Flavonoids	62596-29-6	3	94774.5	1.26879e+06	1.5537e+07	6.6288e+06	192216	71723.4	235583	61810.1	89192.8	1.14393e+06	1.1172e+06	1.23486e+06	2.79178e+06	2.36153e+06	2.38275e+06	C10106	-
MWSmce116	252.104	136.061	251.102	C10H13N5O3	[M+H]+	5'-Deoxyadenosine	Nucleotides and derivatives	Nucleotides and derivatives	4754-39-6	3	78214.2	69493.3	53244.3	156639	227150	111448	78804.3	48278.1	65997.9	225964	113285	127380	96268.2	114536	98528.2	C05198	-
Jmyn002224	357.119	135.04	358.126	C16H22O9	[M-H]-	glucoacetosyringone	Phenolic acids	Phenolic acids	86402-41-7	3	14521.6	18568.4	10232	60840.3	57313.8	46358.7	10079.7	5350.43	7560.67	23226.2	19588.4	55217.7	24819.6	24505.1	20760.8	-	-
mws0058	299.056	284.033	300.063	C16H12O6	[M-H]-	Diosmetin (5,7,3'-Trihydroxy-4'-methoxyflavone)	Flavonoids	Flavones	520-34-3	3	181037	121784	329416	155348	183236	206007	105525	80553.9	107088	67385.7	180536	218993	147299	136357	121312	C10038	-
Wcgp010223	277.22	93.07	276.209	C18H28O2	[M+H]+	3-(Cyclohexen-1-yl)-2-hydroxy-4a,5-dimethyl-2,3,4,5,6,7,8,8a-octahydronaphthalen-1-one	Others	Others	-	3	188009	98239.5	210299	90188.7	140930	401783	164060	244615	185119	144853	173289	215875	205942	169557	189723	-	-
MWS201434	269.162	156.077	268.154	C12H20N4O3	[M+H]+	Ile-His	Amino acids and derivatives	Amino acids and derivatives	97284-12-3	3	24044	41646.8	50471.3	25687.1	31724.9	57049	24453.7	22405.3	5005	34494.3	37627	16898.6	36675	40010	44483.8	-	-
MW0153688	465.17	303.12	464.173	C21H28N4O6S1	[M+H]+	Met-Trp-Glu	Amino acids and derivatives	Amino acids and derivatives	-	3	2.83687e+06	2.00118e+06	2.43125e+06	887904	1.1313e+06	1.50556e+06	834051	1.86255e+06	1.09962e+06	372146	917272	894663	1.21292e+06	1.30332e+06	1.46828e+06	-	-
Wasn002449	461.13	152.01	462.137	C19H26O13	[M-H]-	Protocatechuic acid 1-O-Rutinoside	Phenolic acids	Phenolic acids	-	3	772720	972899	1.43068e+06	1.6489e+06	2.00855e+06	1.35674e+06	1.00671e+06	618439	620801	1.46075e+06	944437	1.45648e+06	1.08735e+06	1.2004e+06	1.32274e+06	-	-
mws4163	665.21	485.15	666.222	C24H42O21	[M-H]-	Nystose	Others	Saccharides	13133-07-8	1	54901.1	255305	248015	255800	357632	110019	1.23523e+07	9.92086e+06	1.04784e+07	7.19773e+06	9.86245e+06	9.745e+06	6.12301e+06	5.16857e+06	5.21397e+06	-	-
Lmhp009769	466.293	325.274	465.286	C22H44NO7P	[M+H]+	LysoPE 17:1*	Lipids	LPE	-	3	51586.6	84590.2	51243.2	108228	72306.4	129728	79757.1	41355.2	102988	61095.5	64033.4	73214.1	81044.5	72315.6	88039.7	-	-
MWSmce118	127.047	81.044	126.043	C5H6N2O2	[M+H]+	Imidazole-4-Acetic Acid*	Alkaloids	Alkaloids	645-65-8	3	585730	545099	478628	776915	759808	584108	749637	670405	775477	700832	832894	1.00739e+06	671603	647795	776386	C02835	ko00340,ko01100
Yarp006125	651.23	147.04	650.221	C31H38O15	[M+H]+	Salsaside F	Phenolic acids	Phenolic acids	-	3	26901.6	20447.2	6303.11	25638.6	20524.8	49799	11967.8	16367.8	35010	2957.9	29068	2431.73	18318.1	21274.4	22198.9	-	-
Lmzn001875	741.23	579.18	742.232	C33H42O19	[M-H]-	Naringenin-7-O-Rutinoside-4'-O-glucoside	Flavonoids	Flavanones	-	3	327964	405435	398561	733819	824124	657444	188488	160194	396213	425986	933658	1.59715e+06	453460	538000	543391	-	-
MW0109110	427.2	247.13	426.19	C22H26N4O5	[M+H]+	Phe Gly Phe Gly	Amino acids and derivatives	Amino acids and derivatives	59005-83-3	3	142423	93465.9	132304	162776	269853	180325	143926	117199	54802.1	126290	120690	89806	96849.2	107870	88608.2	-	-
MWS00204g	104.071	58.0659	103.063	C4H9NO2	[M+H]+	N-Ethylglycine*	Amino acids and derivatives	Amino acids and derivatives	627-01-0	3	4.30172e+06	4.51143e+06	4.02482e+06	3.75059e+06	4.89011e+06	4.70095e+06	4.46773e+06	4.90298e+06	3.90083e+06	3.72102e+06	3.87818e+06	4.40817e+06	4.89639e+06	4.11241e+06	4.17936e+06	-	-
pmp001273	520.34	184.07	519.332	C26H50NO7P	[M+H]+	LysoPC 18:2	Lipids	LPC	-	2	1.44116e+07	1.87608e+07	2.1317e+07	2.35982e+07	1.6697e+07	35570729	2.25985e+07	3.10213e+07	3.45718e+07	1.6716e+07	1.68104e+07	2.35524e+07	2.34836e+07	1.92502e+07	2.15502e+07	-	-
mws0467	165.056	119.05	166.063	C9H10O3	[M-H]-	3-(4-Hydroxyphenyl)-propionic acid*	Phenolic acids	Phenolic acids	501-97-3	3	9	9	9	107406	85015.6	193266	76275.5	32459.1	68793	124755	22739.1	93538.1	80712.1	90119.7	98502.5	C01744	-
Lmbn005172	165.056	119.05	166.063	C9H10O3	[M-H]-	2,6-Dimethoxybenzaldehyde*	Others	Aldehyde compounds	3392-97-0	3	9	9	9	107406	85015.6	193266	76275.5	32459.1	68793	124755	22739.1	93538.1	80712.1	90119.7	98502.5	-	-
MWS0274	165.056	119.05	166.063	C9H10O3	[M-H]-	DL-3-Phenyllactic acid*	Organic acids	Organic acids	828-01-3	3	9	9	9	107406	85015.6	193266	76275.5	32459.1	68793	124755	22739.1	93538.1	80712.1	90119.7	98502.5	-	-
Wdzn000513	193.07	59.01	194.079	C7H14O6	[M-H]-	2,5-bis(hydroxymethyl)-2-methoxyoxolane-3,4-diol*	Others	Saccharides	-	1	1.02342e+06	670846	736161	552037	750488	712036	508028	766912	981913	584878	1.56316e+06	662716	776005	638677	740564	-	-
Zbfn002169	487.15	145.03	488.153	C21H28O13	[M-H]-	3'-p-Coumaroyl-sucrose	Phenolic acids	Phenolic acids	-	2	284048	594629	251635	716590	370676	403325	255150	262053	145771	557592	424989	385767	311336	380239	345942	-	-
pmb0855	496.34	184.07	495.332	C24H50NO7P	[M+H]+	LysoPC 16:0	Lipids	LPC	17364-16-8	1	2.08753e+07	2.5079e+07	2.71332e+07	2.92989e+07	1.97148e+07	4.00253e+07	2.16919e+07	2.98766e+07	3.47116e+07	1.93851e+07	2.22151e+07	2.96575e+07	2.93756e+07	2.43351e+07	2.5493e+07	-	-
Zahp013728	338.34	338.34	337.334	C22H43NO	[M+H]+	octadecanoic acid pyrrolidide	Alkaloids	Alkaloids	33707-76-5	2	943776	814771	750000	898132	739811	919533	975132	1.04975e+06	1.03951e+06	818901	986493	1.12858e+06	1.04482e+06	862378	913580	-	-
Hmln000659	331.069	169.01	332.074	C13H16O10	[M-H]-	3-O-Galloyl-D-glucose*	Phenolic acids	Phenolic acids	-	3	107705	119612	160624	66602.6	186165	205070	46671.9	74474.6	87269.2	103731	35068.9	116742	106673	129816	114933	-	-
pmp000395	563.176	269.079	562.169	C27H30O13	[M+H]+	Glycyroside*	Flavonoids	Isoflavones	125310-04-5	1	307000	2.1218e+06	693647	872329	3.76784e+06	819666	1406920	156043	136647	2095305	638180	5.61625e+06	1.5113e+06	1.23747e+06	1.41894e+06	-	-
pmp000628	261.16	243.149	260.152	C15H20N2O2	[M+H]+	9α-Hydroxysophoramine	Alkaloids	Quinorisidine alkaloids	-	3	223104	221756	198794	367877	412223	539094	311698	219267	240410	353888	295767	372712	258986	315546	279845	-	-
Wcdp005264	246.24	88.08	245.236	C14H31NO2	[M+H]+	Tetradecasphinganine*	Others	Others	-	3	92840.5	106978	116158	107072	130294	109057	231956	93822.2	178739	105376	125555	118191	272338	224076	239434	-	-
mws2124	154.975	78.9599	155.982	C2H5O6P	[M-H]-	2-Phosphoglycolate	Organic acids	Organic acids	13147-57-4	3	115296	84350.8	148532	114074	89025.3	64012.1	35220.2	195996	67263.6	120849	52071.9	58620.9	111790	123295	100768	-	-
MWSslk177	330.12	168.07	329.111	C14H19NO8	[M+H]+	Lithospermoside	Alkaloids	Alkaloids	63492-69-3	2	116677	86748.4	26013.6	81321.3	104312	56306.3	116060	13117.7	166068	99994.9	214677	52601.4	118893	99703.6	100990	C17771	-
Wcdp007560	522.35	184.07	521.348	C26H52NO7P	[M+H]+	1-Vaccenoyl-Glycero-3-Phosphocholine*	Others	Others	-	1	1.38982e+06	1.95614e+06	1.81373e+06	2.33997e+06	1.56675e+06	3.17741e+06	2.54349e+06	3.68775e+06	4.17358e+06	1.77373e+06	1.81082e+06	2.27478e+06	2.04952e+06	1.67686e+06	1.83596e+06	-	-
MWSHC2041	579.171	271.062	578.164	C27H30O14	[M+H]+	sophorabioside*	Flavonoids	Isoflavones	2945-88-2	3	3391590	4326420	4026135	3.38514e+06	3.20197e+06	3.21692e+06	1.53387e+06	962021	1641075	1.12613e+06	3543555	1.71411e+06	2.42762e+06	1.98139e+06	2.2512e+06	-	-
Lmhn003240	237.04	121.03	238.048	C11H10O6	[M-H]-	Benzoylmalic acid	Phenolic acids	Phenolic acids	22138-51-8	1	5.48053e+06	7.36885e+06	7.95463e+06	1.35501e+07	1.55088e+07	1.2568e+07	9.23365e+06	7.49595e+06	7.0825e+06	1.05654e+07	8.73431e+06	1.55812e+07	7.84342e+06	9.29924e+06	9.48708e+06	-	-
MW0158364	467.18	323.13	468.186	C20H28N4O9	[M-H]-	Tyr-Ala-Thr-Asp	Amino acids and derivatives	Amino acids and derivatives	-	3	1.48218e+06	1.73804e+06	1.79072e+06	1.50136e+06	1.7229e+06	1.83663e+06	1.57083e+06	228520	1.43347e+06	1.01459e+06	1.0008e+06	1.40515e+06	1.21687e+06	1.29804e+06	1.48135e+06	-	-
Zmzp000145	189.16	84.0803	188.153	C9H20N2O2	[M+H]+	Trimethyllysine	Amino acids and derivatives	Amino acids and derivatives	23284-33-5	3	1.1028e+07	1.25178e+07	9.1128e+06	1.33555e+07	1.82587e+07	1.3745e+07	1.22036e+07	1.05171e+07	1.1603e+07	1.06545e+07	1.39477e+07	1.1076e+07	1.376e+07	1.17771e+07	1.14291e+07	C03793	ko00310,ko01100
Lman003972	433.11	161.03	434.121	C21H22O10	[M-H]-	6-O-Caffeoylarbutin*	Phenolic acids	Phenolic acids	136172-60-6	1	95578.2	39958	27345.3	44204.1	42190.3	315500	476161	5.76684e+06	216871	617220	28760.8	91587.2	354305	418243	430571	-	-
MWS201384	232.14	70.066	231.133	C8H17N5O3	[M+H]+	Arg-Gly	Amino acids and derivatives	Amino acids and derivatives	108347-93-9	3	186479	200869	196420	108596	134030	127800	107955	163689	205838	139981	140576	123844	136344	164979	142324	-	-
Lmgn000160	131.046	70.0297	132.054	C4H8N2O3	[M-H]-	3-Ureidopropionic Acid	Organic acids	Organic acids	462-88-4	3	4.60732e+06	4.03209e+06	2.90511e+06	942902	2.36913e+06	1.37011e+06	2.77298e+06	4.50899e+06	4.83371e+06	1.61489e+06	3.21872e+06	1.64831e+06	2.91678e+06	3.17838e+06	3.57332e+06	C02642	ko00240,ko00410,ko00770,ko01100
pme0026	147.113	84.0808	146.106	C6H14N2O2	[M+H]+	L-Lysine	Amino acids and derivatives	Amino acids and derivatives	56-87-1	3	2.85309e+06	3.74474e+06	1.69869e+06	2.91518e+06	2.29056e+06	2.3753e+06	4.14086e+06	1.36203e+07	2.09105e+06	2.52385e+06	1.44564e+06	1.45148e+06	3.71655e+06	3.08417e+06	3.17537e+06	C00047	ko00300,ko00310,ko00470,ko00780,ko00960,ko00970,ko01100,ko01110,ko01210,ko01230,ko02010
Lmmn003663	329.088	167.036	330.095	C14H18O9	[M-H]-	5-Glucosyloxy-2-Hydroxybenzoic acid methyl ester	Phenolic acids	Phenolic acids	-	3	882607	498927	298832	80189.4	100693	162515	279514	475076	353870	112187	104633	269965	316255	388892	358423	-	-
Lssp210081	579.15	127.04	578.142	C30H26O12	[M+H]+	Procyanidin B5	Tannins	Proanthocyanidins	12798-57-1	3	1.64152e+06	1.99215e+06	1701326	2.34842e+06	3.09263e+06	5.24166e+06	557621	641012	707433	1.35779e+06	1.68895e+06	2.60359e+06	2.40496e+06	1.9609e+06	2.13671e+06	-	-
Zmsn006969	581.2	367.12	582.216	C24H38O16	[M-H]-	Cormusglucoside B	Others	Others	-	3	72473.2	100640	275639	88848.4	139470	335065	38557.4	33033.1	19112.8	54134.6	34285.4	43059.4	89886.7	110588	100116	-	-
MWS201408	263.087	136.039	262.08	C9H14N2O7	[M+H]+	Asp-Glu	Amino acids and derivatives	Amino acids and derivatives	6157-06-8	3	62180	95328.3	47919.2	87015.3	74025.3	109607	111443	63926	86989.3	72812	89399.9	80665.7	83954.9	72896.3	89587.1	-	-
mws0282	203.08	116.05	204.09	C11H12N2O2	[M-H]-	L-Tryptophan	Amino acids and derivatives	Amino acids and derivatives	73-22-3	1	290053	332342	224922	339171	314103	178294	285981	268549	271301	212569	423807	251814	311961	294865	254199	C00078	ko00260,ko00380,ko00400,ko00901,ko00966,ko00970,ko00996,ko01100,ko01110,ko01210,ko01230,ko01240
mws0126	524.37	184.07	523.364	C26H54NO7P	[M+H]+	LysoPC 18:0	Lipids	LPC	19420-57-6	1	1.30406e+06	1.63762e+06	1.89915e+06	2.16631e+06	1.89971e+06	3.6199e+06	1.75126e+06	1.86878e+06	2.34846e+06	1.5555e+06	1.79527e+06	2.50784e+06	2.13906e+06	1.73938e+06	1.92435e+06	-	-
Lmhp005784	425.207	177.055	424.2	C24H28N2O5	[M+H]+	p-Coumaroylferuloylcadaverine	Alkaloids	Phenolamine	-	3	178624	401521	325132	490514	541702	523230	225602	44962.3	119608	414898	230223	345893	292559	340481	358762	-	-
Lamp006734	473.144	269.082	472.136	C24H24O10	[M+H]+	Formononetin-7-O-(6''-Acetylglucoside)	Flavonoids	Isoflavones	-	3	1.03707e+06	597306	827217	1.17084e+06	1.28992e+06	1.75902e+06	402631	411862	489994	227324	699814	1.25301e+06	854925	703953	735918	-	-
Lhmp120201	575.22	413.17	574.216	C28H34N2O11	[M+H]+	5 Alpha-Carboxystrictosidine	Alkaloids	Plumerane	-	3	79543.9	46362.9	201475	58949.4	113510	81695	43345	29194.2	39872	216551	57263.8	164807	78700	85030	96504.2	-	-
Wcgn003860	207.07	135.05	208.074	C11H12O4	[M-H]-	5,6-Dimethoxy-3-hydroxyindan-1-one	Others	Others	-	2	4.12864e+06	7.55352e+06	9.26854e+06	1.85377e+07	1.63413e+07	1.54201e+07	3.54333e+06	2.65723e+06	2.2011e+06	1.11548e+07	8.3291e+06	1.56534e+07	8.27126e+06	1.01974e+07	9.31024e+06	-	-
MWS2027	129.03	69	128.022	C4H4N2O3	[M+H]+	Barbituric acid;Malonylurea;2,4,6-Pyrimidinetrione	Nucleotides and derivatives	Nucleotides and derivatives	67-52-7	3	7.11307e+06	3.00947e+06	5.74007e+06	4.90143e+06	3.14183e+06	1.94547e+06	4.07586e+06	7.90801e+06	4.81908e+06	4.12241e+06	7.09198e+06	6.94856e+06	4.86639e+06	4.72305e+06	5.70582e+06	C00813	ko00240,ko01100
Zazp002547	205.1	146.06	204.09	C11H12N2O2	[M+H]+	cyclo-(Gly-Phe)	Amino acids and derivatives	Amino acids and derivatives	10125-07-2	2	969896	855157	757752	947884	1.05578e+06	550947	792521	739962	773560	613235	1.0553e+06	858804	978791	828688	813876	-	-
Lmdn007639	255.07	119.05	256.074	C15H12O4	[M-H]-	3,9-Dihydroxypterocarpan	Flavonoids	Isoflavones	61135-91-9	1	109290	191792	819555	52866.4	72082	386844	72235.6	8.71552e+06	127542	715482	95594.9	175436	758002	907836	919265	C04271	ko00943,ko01110
Wafn002081	285.06	153.02	286.069	C12H14O8	[M-H]-	Dihydroxybenzoyl xyloside	Phenolic acids	Phenolic acids	-	1	432498	527557	624423	496512	588042	566891	436923	381774	464083	247953	378730	436314	495838	433118	404997	-	-
Smcn001947	623.201	161.029	624.205	C29H36O15	[M-H]-	Acteoside; Verbascoside	Phenolic acids	Phenolic acids	61276-17-3	3	91146.1	52250.6	59766.1	93901.2	58332.9	74552.8	70703.6	62444.1	52957.4	77176.3	46459.4	39010.6	62699.9	50886.8	58679.7	C10501	-
pmd0132	496.34	184.07	495.332	C24H50NO7P	[M+H]+	LysoPC 16:0(2n isomer)	Lipids	LPC	-	1	1.8868e+07	2.47291e+07	2.55436e+07	3.08166e+07	2.34902e+07	4.40611e+07	2.19252e+07	31079586	3.34969e+07	1.83018e+07	2.07799e+07	2.68796e+07	2.85166e+07	2.37596e+07	2.40551e+07	-	-
Labp005432	517.13	269.08	516.127	C25H24O12	[M+H]+	Dalbergin malonyl glucoside*	Lignans and Coumarins	Coumarins	-	1	1.07843e+07	8.37324e+06	7.05707e+06	1.12355e+07	1.09648e+07	1.90701e+07	4.66249e+06	3.46012e+06	5.97976e+06	3.18174e+06	7.72481e+06	1.25107e+07	9.43516e+06	7.65031e+06	8.46378e+06	-	-
mws0193	190.119	84.0823	189.111	C7H15N3O3	[M+H]+	L-Homocitrulline	Amino acids and derivatives	Amino acids and derivatives	1190-49-4	3	341515	389025	559255	470126	420828	358806	436086	314835	387042	389248	406091	422037	405248	329727	357376	C02427	-
pmp001080	609.181	301.073	608.174	C28H32O15	[M+H]+	Diosmetin-7-O-Neohesperidoside (Neodiosmin)	Flavonoids	Flavones	38665-01-9	3	79716.5	206820	283645	286062	360460	16308.5	160889	28361.1	77768.9	168732	130376	163279	125462	123107	148290	-	-
mws0875	179.048	76.0215	178.041	C5H10N2O3S	[M+H]+	L-Cysteinyl-L-glycine	Amino acids and derivatives	Amino acids and derivatives	19246-18-5	3	52420.3	38693.4	18663.1	22594.4	30239.1	9672.1	30662.6	15646.7	39207.6	10990.7	13340	13781.6	19621.7	20469.2	16675	C01419	ko00480,ko01100
MWS1962	153.127	83.0474	152.12	C10H16O	[M+H]+	cis-Citral	Terpenoids	Monoterpenoids	5392-40-5	3	237828	261818	304516	461145	264430	410125	408161	394720	253143	394937	392509	362242	462044	423506	373889	C09847	ko01110
pmb0889	279.232	95.0855	278.225	C18H30O2	[M+H]+	Punicic acid (9Z,11E,13Z-octadecatrienoic acid)	Lipids	Free fatty acids	544-72-9	3	820682	597502	735874	737939	849905	1.12624e+06	838448	877442	988738	600162	935635	1.21839e+06	987348	804423	864066	C08364	-
MWStz103	399.145	250.094	398.137	C15H22N6O5S	[M+H]+	S-(5'-Adenosyl)-L-methionine	Amino acids and derivatives	Amino acids and derivatives	29908-03-0	3	324950	149490	245369	162539	92646.8	212036	230540	66765.8	142822	159349	101899	212228	145954	151593	123610	C00019	ko00261,ko00270,ko00330,ko00908,ko00999,ko01100,ko01110,ko01230,ko01240,ko04122
pme3961	252.109	136.062	251.102	C10H13N5O3	[M+H]+	2'-Deoxyadenosine	Nucleotides and derivatives	Nucleotides and derivatives	958-09-8	3	42696.7	126528	63161.6	147663	160820	83435.6	75750.5	47887.7	25872.3	187756	254030	131993	113124	105150	91532.8	C00559	ko00230,ko01100,ko01232,ko02010
mws0866	259.022	96.9696	260.03	C6H13O9P	[M-H]-	D-Glucose 6-phosphate*	Others	Saccharides	56-73-5	1	1.65716e+06	4.04724e+06	973090	1.14712e+06	1.04365e+06	677069	1.13199e+07	1.01779e+07	2.09904e+07	2.86352e+06	3.48076e+06	3.77657e+06	3.46539e+06	3.40015e+06	2.84157e+06	C00092	ko00500,ko00524,ko00562,ko01100,ko01110
pmb2406	510.36	184.07	509.348	C25H52NO7P	[M+H]+	LysoPC 17:0*	Lipids	LPC	50930-23-9	1	468195	724044	738120	988469	974205	1.58107e+06	631493	642039	802111	641118	773088	1.0501e+06	871792	704651	789053	-	-
Wcop004851	177.05	117.03	176.047	C10H8O3	[M+H]+	5,6-dimethyl-2-benzofuran-1,3-dione	Terpenoids	Sesquiterpenoids	5999-20-2	1	1.57324e+06	3.23047e+06	4.97434e+06	5.73011e+06	9.74167e+06	4.86984e+06	3.47625e+06	1.60584e+06	2.97084e+06	3.2545e+06	3.36491e+06	7.78261e+06	5.98116e+06	4.83074e+06	5.45195e+06	-	-
Lmnp002845	463.13	343.09	462.116	C22H22O11	[M+H]+	Hispidulin-8-C-glucoside*	Flavonoids	Flavones	-	2	315061	717747	797181	1.00374e+06	1.5888e+06	1.51011e+06	502389	179970	245857	720539	858419	1.32919e+06	737346	636998	788088	-	-
Qahp007065	659.37	335.26	658.356	C33H54O13	[M+H]+	Periseoside E	Steroids	Steroidal saponins	-	3	46017.5	91893.8	119865	23928.3	29732.2	86714.4	41110.2	93412.3	40808.1	15803.8	17337.9	30328.7	62241.9	57360.6	50230.9	-	-
MWSmce584	138.091	77.0386	137.084	C8H11NO	[M+H]+	L-Tyramine	Alkaloids	Alkaloids	51-67-2	3	5.46962e+06	4.9508e+06	2.53954e+06	3.6373e+06	3.55659e+06	4.74111e+06	4.41239e+06	6.0481e+06	4.5314e+06	5.19635e+06	4.1417e+06	4.26468e+06	4.80975e+06	4.13552e+06	5.11277e+06	C00483	ko00350,ko00950,ko01100,ko01110,ko01240
Zmgn000217	129.019	85.0298	130.027	C5H6O4	[M-H]-	Itaconic acid	Organic acids	Organic acids	97-65-4	3	397737	288031	387779	383343	231891	128521	269334	442824	386214	229174	376795	376141	280525	343907	334172	C00490	ko00660,ko01100
Lasp006490	655.2	493.15	654.195	C33H34O14	[M+H]+	Butesuperin B glucoside	Flavonoids	Isoflavones	-	1	381376	1.97474e+06	1.48332e+06	1.43553e+06	3.56533e+06	3.78685e+06	830180	167144	211927	1.63286e+06	1.40464e+06	3.7569e+06	1.89222e+06	1.53138e+06	1.67583e+06	-	-
mws0256	118.09	72.08	117.079	C5H11NO2	[M+H]+	L-Valine	Amino acids and derivatives	Amino acids and derivatives	72-18-4	1	4.80153e+06	3.12282e+06	3.6646e+06	2.28618e+06	3.15954e+06	1.68243e+06	3.0311e+06	2.53644e+06	1.37957e+06	2.52105e+06	2.21999e+06	1.8046e+06	2.56064e+06	2.21819e+06	2.7467e+06	C00183	ko00280,ko00290,ko00311,ko00460,ko00770,ko00966,ko00970,ko01100,ko01110,ko01210,ko01230,ko01240,ko02010
pmb0818	206.081	145.052	205.074	C11H11NO3	[M+H]+	Methoxyindoleacetic acid	Alkaloids	Plumerane	3471-31-6	3	6.9913e+06	7.08078e+06	5.5061e+06	8.2621e+06	9.48034e+06	4.6694e+06	5.94056e+06	6.07653e+06	6.59478e+06	4.59849e+06	8.67653e+06	8.40614e+06	6.97937e+06	5.62836e+06	6.33303e+06	C05660	ko00380
pmf0138	179.056	59.0139	180.063	C6H12O6	[M-H]-	D-Mannose*	Others	Saccharides	3458-28-4	1	1.70411e+06	1.59188e+06	1.66688e+06	2.06685e+06	2.18539e+06	3.72912e+06	1.45526e+06	1.15219e+06	935576	1.90187e+06	1.57897e+06	1.52655e+06	1.8916e+06	1.6389e+06	2.03014e+06	C00159	ko00051,ko00052,ko00520,ko01100,ko01250,ko02010
MWS0435	150.056	93.0401	151.063	C8H9NO2	[M-H]-	Acetaminophen	Alkaloids	Phenolamine	103-90-2	3	67913.9	244366	261611	478560	585207	379831	118187	20975.6	96446.5	200888	188307	394874	246208	222760	275846	C06804	-
MWS1846	151.04	93.0347	152.047	C8H8O3	[M-H]-	Phenoxyacetic acid*	Phenolic acids	Phenolic acids	122-59-8	3	24996.3	20600.5	77675.2	80869.7	92863.7	63507.1	95535	46998.9	47975.8	31773.4	47523.3	156495	59593.9	66991	54109.7	C02181	-
pmn001691	327.22	291.2	328.225	C18H32O5	[M-H]-	9,12,13-Trihydroxy-10,15-octadecadienoic acid	Lipids	Free fatty acids	-	2	24180.3	25498.1	91064	24053.6	46313.3	110648	38781.9	41053	34317.1	21760.7	39248.9	56310	39132.2	37389.6	45685.8	-	-
Lmwp003442	449.108	287.055	448.101	C21H20O11	[M+H]+	Amoenin	Flavonoids	Flavonols	-	3	264189	335712	1331200	266896	1311010	1.56085e+06	316899	2.18255e+06	180685	961019	1390090	377117	644541	626060	760365	-	-
Lmhp008440	438.262	297.242	437.254	C20H40NO7P	[M+H]+	LysoPE 15:1	Lipids	LPE	-	3	17216.1	33645.4	22940.5	56107.4	22379.2	76389.5	22070.7	15682.5	25810.8	23992.2	22221.5	21177.5	44851.8	39759.9	49375.3	-	-
Zahp012577	280.26	81.07	279.256	C18H33NO	[M+H]+	Octadecadienamide	Alkaloids	Alkaloids	-	1	5703.34	8815.47	5241.34	10345.9	18097.7	11261.7	7429.97	6384.78	8678.27	9500.32	11898.6	6578.63	10750	8697.89	10222.8	-	-
Lagp004954	579.171	285.077	578.164	C27H30O14	[M+H]+	4',6,7-Trihydroxyisoflavone-6-methylether-7-O-β-D-xylopyranosyl-(1→6)-β-D-glucopyranoside*	Flavonoids	Isoflavones	-	3	89036.9	109968	29397	139109	73228	155931	78051.4	9374.16	22803.2	67975.5	46261.5	198963	146811	118991	128107	-	-
MWS201465	295.129	120.082	294.122	C14H18N2O5	[M+H]+	Glu-Phe	Amino acids and derivatives	Amino acids and derivatives	20556-22-3	3	36777.6	41695.7	39120.3	44801	58771.7	63296.3	39836.3	47229.1	45845.2	41349.3	21015	37313.4	38521.3	32556.9	31730.1	-	-
MWS201455	262.14	84.0814	261.132	C10H19N3O5	[M+H]+	Asp-Lys*	Amino acids and derivatives	Amino acids and derivatives	5891-51-0	3	381207	523490	387300	552444	687885	690785	530401	439568	508592	372187	443929	510101	393722	445053	489632	-	-
Wayn000504	457.12	341.11	458.127	C16H26O15	[M-H]-	Malic acid-1-O-diglucoside	Organic acids	Organic acids	-	3	391382	419736	503972	814309	907000	434161	700505	475150	795203	1.11768e+06	795705	1.00775e+06	544793	438020	498489	-	-
MWS3144	158.119	140.106	159.126	C8H17NO2	[M-H]-	8-Aminooctanoic Acid	Organic acids	Organic acids	1002-57-9	3	10465.4	7726.78	9696.84	5764.38	5325.13	4870.83	5717.79	9627.45	13415.3	5770.59	7964.69	10900.4	7122.42	6185.32	7690	-	-
Hmmn004152	595.171	459.11	596.174	C27H32O15	[M-H]-	Neoeriocitrin	Flavonoids	Flavones	13241-32-2	3	26881.2	31983.9	26804.1	73612.1	43791.8	49788.5	29241.7	14140.8	30951.4	55244.9	60922.6	61874.6	32395.6	39190.2	32912.2	C09805	-
Wbkn002252	461.19	137.02	462.189	C24H30O9	[M-H]-	[(1R,2S,3S,7S,9R,13S,14R,15S,17S)-15-acetyloxy-3-hydroxy-2,6,14-trimethyl-4,11,16-trioxo-10-oxatetracyclo[7.7.1.02,7.013,17]heptadec-5-en-17-yl]methylacetate	Terpenoids	Ditepenoids	-	3	23431.9	53838.5	42544.3	70316.2	183578	52491.6	42341.1	36833.8	26042.6	74156.6	67251.4	48734	43078.1	53433.6	50381.4	-	-
Ramp002812	609.18	285.08	608.174	C28H32O15	[M+H]+	glycitein-4',7-di-O-β-D-glucoside*	Flavonoids	Isoflavones	-	1	2.48027e+06	5.01194e+06	4.68924e+06	5.89195e+06	1.14118e+07	1.8059e+07	974289	508171	515129	7.0252e+06	5.34679e+06	2.0857e+06	8.06911e+06	6.50969e+06	7.64934e+06	-	-
pme0376	271.061	151.004	272.068	C15H12O5	[M-H]-	Naringenin (5,7,4'-Trihydroxyflavanone)*	Flavonoids	Flavanones	480-41-1	1	109005	155449	249535	55402.1	56136.3	95708.2	58396	1.07321e+07	103674	242160	42558.7	60329.6	868867	1.02156e+06	1.07698e+06	C00509	ko00941,ko00943,ko01100,ko01110
mws1660	565.155	529.134	564.148	C26H28O14	[M+H]+	Schaftoside	Flavonoids	Flavones	51938-32-0	3	297599	454369	577941	629026	432555	406180	367985	559435	386750	335416	380705	428853	354002	433395	369615	C10181	-
Yaap009385	415.21	119.09	414.204	C24H30O6	[M+H]+	Myrtucommulone B	Others	Others	54247-23-3	3	2.50288e+07	2.45719e+07	2.25632e+07	2.71564e+07	2.32618e+07	2.70669e+07	2.64455e+07	2.87888e+07	2.49183e+07	2.34087e+07	2.3815e+07	3.15702e+07	2.53704e+07	2.08201e+07	2.14516e+07	-	-
MWS1860	72.0808	55.0541	71.0735	C4H9N	[M+H]+	Pyrrolidin	Alkaloids	Pyrrole alkaloids	123-75-1	3	3.01076e+06	1.77258e+06	1.55739e+06	1.12133e+06	1.41088e+06	819599	1.39523e+06	1.33686e+06	740473	1.12494e+06	771759	810580	1.42303e+06	1.25767e+06	1.56744e+06	-	-
Yamp004253	619.38	437.3	618.377	C35H54O9	[M+H]+	11-hydroxy-9-(hydroxymethyl)-6a,6b,9,12a-tetramethyl-2-methylene-10-((3,4,5-trihydroxy-6-methyltetrahydro-2H-pyran-2-yl)oxy)-1,3,4,5,6,6a,6b,7,8,8a,9,10,11,12,12a,12b,13,14b-octadecahydropicene-4a(2H)-carboxylic acid	Terpenoids	Triterpene Saponin	-	3	91471.3	189880	266390	392704	368265	346349	274891	74458.2	143598	336113	440322	280975	299940	269033	334989	-	-
mws1299	449.11	299.05	448.101	C21H20O11	[M+H]+	Luteolin-8-C-glucoside (Orientin)*	Flavonoids	Flavones	28608-75-5	2	1.9501e+06	2.17207e+06	2.06226e+06	1.67744e+06	2.95143e+06	8.49063e+06	1.34221e+06	569728	574470	1.65635e+06	2.13015e+06	2.74505e+06	1.99204e+06	1.97589e+06	2.38561e+06	C10114	-
Zbhp004191	579.17	255.07	578.164	C27H30O14	[M+H]+	Chrysin-5,7-Di-O-glucoside	Flavonoids	Flavones	-	2	298568	286601	303365	323737	640577	782370	92075.8	91700	126317	151819	178073	232234	282343	342132	286366	C04024	ko00944
Zmyn000155	173.105	131.083	174.1	C7H14N2O3	[M-H]-	N-α-Acetyl-L-ornithine	Amino acids and derivatives	Amino acids and derivatives	6205-08-9	3	2.14577e+06	692213	540654	442158	370222	153673	544012	235910	757123	249355	221978	172983	589553	734557	654008	C00437	ko00220,ko01100,ko01110,ko01210,ko01230
Lmmn003398	489.11	285.04	490.111	C23H22O12	[M-H]-	Kaempferol-3-O-(6''-O-acetyl)glucoside	Flavonoids	Flavonols	-	3	283514	229179	494855	312421	421391	1.16593e+06	266001	1.14744e+06	162004	384532	308983	340539	398382	402774	482127	-	-
Qmyp010501	409.11	247.06	408.106	C19H20O10	[M+H]+	Petiolin F	Others	Others	-	3	48094.9	126730	58494.6	89749.8	86910.9	98862.1	88081.6	119518	86863.3	298650	191800	86043.3	89729.4	71910.6	82873.8	-	-
mws1013	177.019	133.03	178.027	C9H6O4	[M-H]-	Esculetin (6,7-Dihydroxycoumarin)	Lignans and Coumarins	Coumarins	305-01-1	3	8.83755e+07	8.35565e+07	1.14163e+08	1.25984e+08	5.44955e+07	7.19541e+07	1.03265e+08	6.98205e+07	7.07575e+07	6.78792e+07	7.13483e+07	9.29948e+07	8.63567e+07	9.10679e+07	1.06329e+08	C09263	ko00999,ko01110
MWS04447	130.09	70.07	129.079	C6H11NO2	[M+H]+	Homoproline	Amino acids and derivatives	Amino acids and derivatives	56879-46-0	3	1.25664e+06	658223	699574	671528	529864	427506	336035	377689	228680	479346	244742	622730	589862	582861	481105	-	-
MWS4471	173.057	58.0297	174.064	C6H10N2O4	[M-H]-	N-Alpha-Acetyl-L-Asparagine	Amino acids and derivatives	Amino acids and derivatives	4033-40-3	3	115123	70762.2	52757.2	51999.2	40026.4	37483	85328.7	85506.6	157814	43968	57012	53689.7	62814.7	78202.6	69088.3	-	-
Lmtn002796	449.11	287.06	450.116	C21H22O11	[M-H]-	Aromadendrin-7-O-glucoside	Flavonoids	Flavanonols	28189-90-4	1	329258	197787	375869	161579	155739	1.21193e+06	318459	2.95455e+06	452397	316476	273569	276456	451759	543164	556893	-	-
Lamp000484	116.07	70.06	115.063	C5H9NO2	[M+H]+	4-Methylazetidine-2-Carboxylic acid*	Alkaloids	Alkaloids	1779725-63-1	1	3.37972e+06	3.13117e+06	2.64633e+06	1.42982e+06	1.58352e+06	1.05192e+06	2.27865e+06	2.71525e+06	3.47213e+06	1.30639e+06	2.14801e+06	1.6479e+06	2.4628e+06	1.97327e+06	2.29408e+06	-	-
pmp000194	519.11	271.06	518.106	C24H22O13	[M+H]+	6''-O-Malonylgenistin	Flavonoids	Isoflavones	51011-05-3	1	3.52526e+06	3.98346e+06	4.68327e+06	3.44826e+06	4.94078e+06	9.1035e+06	4.37411e+06	5.39268e+06	2.39224e+06	5.52466e+06	3.94199e+06	4.00775e+06	5.47814e+06	4.53635e+06	4.55363e+06	C16192	ko00943
MW0110290	313.12	126.05	312.114	C14H20N2O4S	[M+H]+	Tyrosyl-Methionine	Amino acids and derivatives	Amino acids and derivatives	-	3	350536	1.42213e+06	489987	996817	895270	1.08143e+06	739771	171324	328984	774594	441039	633951	706799	564538	639056	-	-
Wdtp003528	369.12	207.07	368.111	C17H20O9	[M+H]+	3,4,5-trihydroxy-6-[4-[[(2R)-5-oxooxolan-2-yl]methyl]phenoxy]oxane-2-carboxylic acid	Phenolic acids	Phenolic acids	-	3	544899	505505	545631	1.06023e+06	895837	635982	833959	482721	588796	1.52324e+06	761659	715705	815818	743378	651301	-	-
Lazn002030	481.17	271.1	482.179	C23H30O11	[M-H]-	Guaiacylglycerol-β-Guaiacyl Ether glucoside	Lignans and Coumarins	Lignans	-	3	40655.9	55268.7	93654	103635	139344	66603.7	52332.5	23388.8	37190.8	103016	88587.4	99409.1	83156	67342.3	81316.4	-	-
mws0063	271.06	215.07	270.053	C15H10O5	[M+H]+	Genistein	Flavonoids	Isoflavones	446-72-0	1	154304	181214	354212	348932	580573	410359	124555	6.32077e+06	67907.8	368476	211164	425629	824458	657999	749362	C06563	ko00943,ko01100,ko01110
mws0906	341.124	179.071	342.132	C16H22O8	[M-H]-	Coniferin	Phenolic acids	Phenolic acids	531-29-3	3	2.46946e+06	1.42395e+06	1.85507e+06	1.33426e+06	1.41015e+06	840550	9	9	9	1.14898e+06	657967	982872	1.0393e+06	844483	881833	C00761	ko00940,ko01110
pmb0876	454.29	313.27	453.286	C21H44NO7P	[M+H]+	LysoPE 16:0	Lipids	LPE	53862-35-4	1	2.98546e+06	3.50695e+06	3.55128e+06	4.991e+06	3.66496e+06	7.02648e+06	3.55458e+06	4.99813e+06	5.07466e+06	2.39847e+06	3.01703e+06	4.04414e+06	4.43478e+06	3.70467e+06	3.63993e+06	-	-
Lmwp011196	391.284	149.023	390.277	C24H38O4	[M+H]+	Bis(2-ethylhexyl)phthalate*	Phenolic acids	Phenolic acids	117-81-7	3	247846	285558	296689	280471	249856	268602	311754	262831	262655	239657	301355	260626	317154	283852	253126	C03690	-
Labp005299	459.22	211.17	458.215	C22H34O10	[M+H]+	Malonyl myrsinionoside A	Terpenoids	Sesquiterpenoids	-	3	10005	60230.1	16675	44857.3	67683.7	54721	41087.1	33855.5	68927.5	26961	32074.7	29134.2	34147.2	28618.8	27939.3	-	-
pmn001315	457.14	397.15	458.142	C20H26O12	[M-H]-	Regaloside	Phenolic acids	Phenolic acids	-	3	1.22073e+07	8.94865e+06	7.9467e+06	1.57035e+07	1.5352e+07	3.75744e+07	7.00141e+06	1.22091e+07	1.52813e+07	6.76041e+06	1.19193e+07	1.18072e+07	1.05908e+07	1.32694e+07	1.18043e+07	-	-
Lmxn006423	150	122.01	151.009	C7H5NOS	[M-H]-	2(3H)-Benzothiazolone	Alkaloids	Alkaloids	934-34-9	2	96326.9	80770.8	76356.8	75310	69510.3	100896	75329.7	80413	60864.2	66629.5	82894.6	66252.9	69012.4	69621.3	83825.9	-	-
Hmtp000776	168.07	105.03	167.058	C8H9NO3	[M+H]+	4,5,6-Trihydroxy-2-cyclohexen-1-ylideneacetonitrile	Alkaloids	Alkaloids	-	3	445227	114632	116638	164170	215427	194367	505512	357391	262309	307807	262864	267014	326392	270386	269042	-	-
Waln011524	554.35	255.23	555.354	C26H54NO9P	[M-H]-	1-(2,3-dihydroxypropoxy)-3-(((2-(dimethylamino)ethoxy)(hydroxy)phosphoryl)oxy)propan-2-yl palmitate	Others	Others	-	1	1.70203e+06	2.4139e+06	2.80325e+06	3.08288e+06	2.12909e+06	4.11226e+06	2.0028e+06	2.978e+06	2.92821e+06	1.71907e+06	1.78876e+06	2.5643e+06	2.54787e+06	2.97706e+06	2.3999e+06	-	-
Lsjp211201	209.15	137.1	208.146	C13H20O2	[M+H]+	3S-3-hydroxy-β-damascon	Terpenoids	Monoterpenoids	-	3	40161.2	22699.2	65020	452390	112904	59923.3	36675	18931.2	8416.21	37812.4	50217.5	63969	39207.3	37968.8	46633.1	-	-
Laxp007013	841.42	485.32	840.414	C42H64O17	[M+H]+	7β,15α,22β,24-tetrahydroxyolean-12-en-3,11-dione glucosyl glucuronide	Terpenoids	Triterpene Saponin	-	2	116420	136926	191985	248804	458054	276142	558411	22163.4	134204	300269	294142	569451	151792	128386	160702	-	-
MWStz152	206.082	118.069	205.074	C11H11NO3	[M+H]+	2-(Acetylamino)-3-phenyl-2-propenoic acid*	Alkaloids	Alkaloids	5469-45-4	3	95551.9	50361.2	34589.2	9	9	9	88462.4	482732	108587	9	9	9	66685	57338.8	72028.6	-	-
MWStz282	206.081	118.065	205.074	C11H11NO3	[M+H]+	3-Hydroxy-3-acetonyloxindole*	Alkaloids	Plumerane	33417-17-3	3	95551.9	50361.2	34589.2	9	9	9	88462.4	482732	108587	9	9	9	66685	57338.8	72028.6	-	-
MW0146107	477.14	415.1	478.155	C17H26N4O12	[M-H]-	Asp-Glu-Thr-Asp	Amino acids and derivatives	Amino acids and derivatives	-	3	27434.3	42457.4	26639.5	30764	24993.7	28684.9	26178.3	51468.4	39205.6	38758	42759.2	43757.1	47927.5	56113.1	45243.5	-	-
MWSprf003	433.11	313.07	432.106	C21H20O10	[M+H]+	3'-hydroxyPuerarin	Flavonoids	Flavones	117060-54-5	1	167534	280246	165442	191778	416845	532474	164900	62423.6	98688.2	243527	305681	236001	251089	204729	252185	-	-
WaYp007721	290.27	242.25	289.262	C16H35NO3	[M+H]+	2-Aminohexadecane-1,16,16-triol	Others	Others	-	2	55091.3	40741.5	174806	53233.5	74549.1	90283.3	327011	206601	40670.1	44314.4	57435.4	208936	288506	289157	234954	-	-
Layp007325	257.08	137.02	256.074	C15H12O4	[M+H]+	Bauhinoxepin J	Others	Alcohol compounds	942513-05-5	3	21378	45727.4	206733	18777	30238.5	123315	26267	2.21703e+06	40020.4	162296	3694.68	47341.5	248827	200983	245061	-	-
MWS201478	253.118	120.086	252.111	C12H16N2O4	[M+H]+	Phe-Ser	Amino acids and derivatives	Amino acids and derivatives	16053-39-7	3	6687.86	12670.4	10344.7	8973.87	19261.4	19745.3	11689	11384.3	12241.2	13291.5	9097.19	6636.65	8867.46	7567.54	9521.2	-	-
MWS0442	527.16	365.1	504.169	C18H32O16	[M+Na]+	Maltotriose	Others	Saccharides	1109-28-0	2	5.65429e+06	7.97303e+06	4.75781e+06	6.31395e+06	5.98624e+06	6.62286e+06	2.75566e+07	3.01077e+07	3.17333e+07	1.16581e+07	1.81448e+07	2.22701e+07	1.35164e+07	1.50818e+07	1.70159e+07	C01835	ko02010
pme2292	89.1073	72.0808	88.1	C4H12N2	[M+H]+	Putrescine	Alkaloids	Alkaloids	110-60-1	3	74766.2	151838	179806	104381	148639	128879	124409	82862.4	62758.2	152055	85388.2	93524.5	137955	133119	110444	C00134	ko00330,ko00470,ko00480,ko00960,ko01100,ko01110,ko02010
Lcwp000595	265.14	119.08	264.136	C15H20O4	[M+H]+	9alpha-Hydroxy-11beta,13-Dihydrozaluzanin C	Terpenoids	Sesquiterpenoids	-	3	270740	295659	354375	142970	272651	182528	124236	74641.4	94100.2	53403.7	66597.7	80402	184734	158206	199438	-	-
Lajp005218	563.18	269.08	562.169	C27H30O13	[M+H]+	Formononetin-7-O-β-D-Apiofuranosyl-(1→6)-β-D-Glucopyranoside*	Flavonoids	Isoflavones	-	1	201405	1.83797e+06	625521	2688480	3.94689e+06	718343	335115	293640	358790	806518	335725	6.01456e+06	1.2046e+06	1.16524e+06	964890	-	-
Zmhp002431	595.17	433.11	594.159	C27H30O15	[M+H]+	saffloquinoside A	Flavonoids	Chalcones	-	3	164194	178609	150703	246024	204280	196355	44149.6	62214.9	112015	89785.9	173812	240692	143915	130827	164431	-	-
MW0158559	499.19	188.07	498.194	C25H30N4O5S1	[M+H]+	Tyr-Met-Trp	Amino acids and derivatives	Amino acids and derivatives	-	3	827104	743472	861651	1.4049e+06	1.20813e+06	1.09531e+06	1.22312e+06	9	819656	999588	1.14597e+06	886227	860549	987838	1.08634e+06	-	-
Waln010192	576.33	277.22	577.338	C28H52NO9P	[M-H]-	2-(2,3-dihydroxypropoxy)-3-(((2-(dimethylamino)ethoxy)(hydroxy)phosphoryl)oxy)propyl (8E,11Z,14Z)-octadeca-8,11,14-trienoate	Others	Others	-	1	308548	325793	381955	154364	149645	705348	263618	508232	383472	119001	131299	210426	345253	318646	273637	-	-
MWSHY0154	323.13	255.07	322.12	C20H18O4	[M+H]+	Neobavaisoflavone	Flavonoids	Isoflavones	41060-15-5	1	305505	31941.2	1.52131e+06	22513.4	147492	452847	9437.61	818272	11715.2	408530	170225	905297	478021	383564	407954	-	-
MW0157533	446.18	404.17	447.197	C17H29N5O9	[M-H]-	Thr-Ala-Gln-Glu	Amino acids and derivatives	Amino acids and derivatives	-	3	280317	325255	310154	384153	318911	359666	321748	266975	256093	318980	232467	307591	241702	304190	286036	-	-
Lmdn009383	337.108	281.046	338.115	C20H18O5	[M-H]-	Glyceollin III	Flavonoids	Isoflavones	61080-23-7	3	9474.84	935.332	106777	2929.85	19882.6	44875.4	628.866	17694.1	2682.54	24749.6	9593.59	57119.8	20355.4	24596.3	25444.8	C15511	ko00943
MWS201400	304.166	188.071	303.158	C16H21N3O3	[M+H]+	Val-Trp	Amino acids and derivatives	Amino acids and derivatives	24587-37-9	3	20005	28364.7	22528.8	7743.85	28788.3	29361.3	32873.9	5006.82	11670	15564.2	10984.2	14970.9	33570	36536.1	42134	-	-
Zmmp000606	148.1	84.08	147.089	C6H13NO3	[M+H]+	2-Amino-4-hydroxy-3-methylpentanoic acid	Amino acids and derivatives	Amino acids and derivatives	-	3	1.59967e+07	1.67815e+07	10540037	1.17739e+07	1.08011e+07	1.08121e+07	1.41138e+07	1.43154e+07	1.62214e+07	9.06068e+06	1.02861e+07	1.35489e+07	1.28161e+07	1.32869e+07	1.58374e+07	-	-
MWSHY0180	447.13	285.08	446.121	C22H22O10	[M+H]+	Glycitin	Flavonoids	Isoflavones	40246-10-4	1	3.59597e+06	15230705	14949760	9.73269e+06	1.54393e+07	7.48196e+07	3788065	1.07556e+06	838571	1.10402e+07	10924650	1.44238e+07	12997378	1.08026e+07	1.0588e+07	C16195	ko00943
Lmdn001560	345.119	165.055	346.126	C15H22O9	[M-H]-	6-DeoxyCatalpol	Terpenoids	Monoterpenoids	99499-99-7	3	45438.8	48404.4	69702.6	56494.9	52666.8	67148.2	31690.7	25663.3	21678.3	53468	29691.6	53128.3	35969.5	44370.4	44322.6	-	-
ML10181668	130.09	84.08	129.079	C6H11NO2	[M+H]+	Cycloleucine	Amino acids and derivatives	Amino acids and derivatives	52-52-8	1	859559	852240	708249	843920	1.00284e+06	1.07522e+06	929002	1.35085e+06	1.18391e+06	999361	1.06148e+06	1.06688e+06	809865	891332	1.0193e+06	C03969	-
Wcdp009119	279.23	81.07	278.225	C18H30O2	[M+H]+	Octadeca-9,12,15-trienoic acid	Lipids	Free fatty acids	28290-79-1	2	1.09529e+06	748419	960728	985740	1.12405e+06	1.42575e+06	1.06664e+06	1.05259e+06	1.22049e+06	705958	1.15529e+06	1.46086e+06	1.15509e+06	913501	1.04541e+06	-	-
Wccp011838	282.28	69.07	281.272	C18H35NO	[M+H]+	Octadec-8-enamide	Alkaloids	Alkaloids	-	1	21754.6	26662.9	21989.4	70735	41403.9	59222.7	29041.2	23824.7	29222.7	51865.1	62450.6	28675.6	33987.3	40934.1	42593.2	-	-
pmp000587	535.11	287.05	534.101	C24H22O14	[M+H]+	Luteolin-7-O-(6''-malonyl)glucoside*	Flavonoids	Flavones	-	3	728650	1.12964e+06	1.41809e+06	1.13851e+06	1.96732e+06	5.71518e+06	621212	800580	441392	1.74635e+06	1.53445e+06	1.88679e+06	1.38549e+06	1.41421e+06	1.70196e+06	C10103	-
Wcdp006741	520.34	184.08	519.332	C26H50NO7P	[M+H]+	1-(9Z,12Z-Octadecadienoyl)-Sn-Glycero-3-Phosphocholine	Others	Others	22252-07-9	1	3.46955e+07	3.94623e+07	4.17207e+07	4.3446e+07	2.79602e+07	7.18834e+07	3.40853e+07	5.4676e+07	5.54756e+07	2.09403e+07	2.28265e+07	3.76128e+07	4.34361e+07	3.45297e+07	3.78358e+07	-	-
Zmhn000892	301.094	139.046	302.1	C13H18O8	[M-H]-	4-O-Glucosyl-3,4-dihydroxybenzyl alcohol	Phenolic acids	Phenolic acids	-	3	128117	140806	242515	130375	76196.4	153640	30400.9	49684	60250.4	99566.5	122136	72958.3	108547	134680	113349	-	-
pmb2591	245.09	203.08	246.1	C13H14N2O3	[M-H]-	N-Acetyl-L-Tryptophan	Amino acids and derivatives	Amino acids and derivatives	1218-34-4	1	9.19571e+06	8.38353e+06	9.81475e+06	1.48553e+07	9.17428e+06	6.55603e+06	1.37056e+07	1.62268e+07	1.26182e+07	1.57758e+07	1.64147e+07	1.22569e+07	8.71054e+06	1.07393e+07	1.07685e+07	-	-
pmp000449	677.26	515.2	676.248	C32H40N2O14	[M+H]+	2'-O-Glucosyl-11-hydroxy vincoside lactam	Alkaloids	Plumerane	-	3	528004	807736	1.50766e+06	1.43739e+06	2.72484e+06	1.403e+06	850008	527835	507266	1.48867e+06	1.19865e+06	1.34666e+06	1.17668e+06	963413	1.20103e+06	-	-
Zbfn010204	581.46	279.23	582.465	C38H62O4	[M-H]-	1-O-Linoleoyl-(carbon eicosapentaenoic acid)	Lipids	Free fatty acids	-	1	45559	40969	26776.6	46321.9	40834.1	73260.1	51926.8	51890.4	63857.4	41174.6	75084	60519.8	69232.5	57234.6	71752.5	-	-
MWSmce165	165.08	59.02	166.084	C6H14O5	[M-H]-	L-Fucitol	Others	Saccharides	13074-06-1	3	3.89355e+06	5.9416e+06	2.04627e+06	2.39247e+06	4.31711e+06	4.08294e+06	4.67985e+06	4.93462e+06	6.53043e+06	3.34885e+06	4.05188e+06	2.96137e+06	4.15163e+06	3.78131e+06	4.76573e+06	-	-
Laxp005986	625.19	463.14	624.184	C32H32O13	[M+H]+	Butesuperin A-7''-O-β-glucopyranoside*	Flavonoids	Isoflavones	-	1	802425	4.15754e+06	2.25187e+06	2.85754e+06	5.89726e+06	4352935	1.94036e+06	160034	150197	3.2015e+06	2.96286e+06	4.57391e+06	2.9608e+06	2.33856e+06	2.73356e+06	-	-
MWS201439	303.146	156.077	302.138	C15H18N4O3	[M+H]+	Phe-His	Amino acids and derivatives	Amino acids and derivatives	16874-81-0	3	140075	176780	91700	16696.5	18340	43602.7	58350	58350	36502.4	37061.5	21338	105045	78360	65020	81695	-	-
mws1155	181.072	101.024	182.079	C6H14O6	[M-H]-	D-Mannitol*	Others	Saccharides	69-65-8	3	13934.4	13038.7	20431.5	29597.7	42669.2	57459.7	17745.8	23729	26690.5	35371.6	66943.1	30412.2	32383.1	31705	39027.3	C00392	ko00051,ko01100,ko02010
Zmdp004305	505.163	255.068	504.142	C28H24O9	[M+H]+	Daidzein-7-O-(2''-benzoyl)rhamnoside	Flavonoids	Isoflavones	-	3	526226	521594	577993	698064	773642	1.35154e+06	439681	483727	402232	521705	588923	542845	722156	603686	583096	-	-
Jmgn004021	449.11	269.05	450.116	C21H22O11	[M-H]-	6-C-Glucosyl-2-Hydroxynaringenin	Flavonoids	Flavanones	-	3	278934	178016	405465	159521	127135	970086	309344	2.99973e+06	528968	303882	232211	267932	396010	471426	500119	-	-
Zahp002452	208.13	103.05	207.126	C12H17NO2	[M+H]+	phenylalanine betaine	Alkaloids	Alkaloids	56755-22-7	3	366169	171465	290698	186159	422741	94458.1	327695	5872.52	473278	268719	496721	402985	359425	288853	302674	-	-
MW0153627	412.15	366.14	411.146	C18H25N3O6S1	[M+H]+	Met-Phe-Asp	Amino acids and derivatives	Amino acids and derivatives	-	3	2.38545e+06	1.90586e+06	1.38845e+06	2.28794e+06	2.5734e+06	4.45667e+06	1.43062e+06	9	5.81455e+06	158892	1.75205e+06	2.54485e+06	2.1546e+06	1.90434e+06	2.4138e+06	-	-
mws0609	344.04	150.043	345.047	C10H12N5O7P	[M-H]-	Guanosine 3',5'-cyclic monophosphate	Nucleotides and derivatives	Nucleotides and derivatives	7665-99-8	3	56799.8	79482.7	33380.7	103851	75846	61201.3	77767.4	63990.9	78843.6	21678.2	18743.3	42098.7	50766.9	52088.6	62693	C00942	ko00230,ko01100
Qmyp101233	225.15	67.06	224.141	C13H20O3	[M+H]+	Blumenol A	Terpenoids	Monoterpenoids	-	3	11757.8	22459.5	27314.8	11341.4	32115.8	11530.7	14921.4	6336.36	14763.2	17905.4	33340	21675	16697.4	14412.9	13253.8	-	-
mws0277	191.06	85.03	192.063	C7H12O6	[M-H]-	Quinic Acid	Organic acids	Organic acids	77-95-2	3	845005	549160	524523	554056	324007	225527	451915	788012	541423	527291	702482	587443	461044	477135	571430	C00296	ko00400,ko01100
pmp000205	1069.56	423.36	1068.55	C54H84O21	[M+H]+	Soyasaponin βg (Soyasaponin VI)	Terpenoids	Triterpene Saponin	143519-54-4	1	1.91453e+06	527639	323632	464651	304887	1.27118e+06	914867	700025	598776	390999	261215	223474	578121	468921	479171	-	-
Yaap004664	209.15	137.09	208.146	C13H20O2	[M+H]+	3-Oxo-Alpha-Ionol,4-(3-Hydroxy-1-Butenyl)-3,5,5-Trimethyl-2-Cyclohexen-1-One	Others	Others	110114-85-7	3	54567.8	35053.1	46997.7	179074	204805	123515	57153.9	29101	39582.1	106047	167564	133825	81695	100498	101710	-	-
Wcqn003854	175.04	129.04	176.047	C10H8O3	[M-H]-	5-Hydroxy-2,3-dihydronaphthalene-1,4-dione	Quinones	Quinones	6312-53-4	3	2.55433e+06	2.07372e+06	2.20415e+06	1.40518e+06	1.49507e+06	1.5454e+06	1.95296e+06	1.50479e+06	945290	1.51387e+06	1.69467e+06	841525	737288	934982	867603	-	-
Zmgp007182	297.075	267.065	296.068	C17H12O5	[M+H]+	7-O-methylpseudobaptigenin	Flavonoids	Flavones	-	3	256846	19473.1	626923	6908.31	12174.3	114560	1885.82	1300.6	9	12600.1	155107	486413	133879	106006	127829	-	-
pme0500	503.16	323.1	504.169	C18H32O16	[M-H]-	D-Melezitose	Others	Saccharides	597-12-6	2	291889	261843	382071	458775	722756	829167	1.53875e+06	1.5312e+06	1.30842e+06	1.41806e+06	1.81742e+06	1.51575e+06	1.25367e+06	985397	1.14512e+06	C08243	-
MWSHY0079	419.134	257.08	418.126	C21H22O9	[M+H]+	Liquiritigenin-4'-O-Glucoside (Liquiritin)	Flavonoids	Flavanones	551-15-5	3	927442	750333	821368	2.40225e+06	1.64585e+06	6.38898e+06	730654	991500	668042	850303	868791	1.75876e+06	1.61547e+06	1.43396e+06	1.82368e+06	C16989	-
pmp000585	519.11	271.06	518.106	C24H22O13	[M+H]+	Apigenin-7-O-(6''-malonyl)glucoside	Flavonoids	Flavones	86546-87-4	1	3.16594e+06	3.71393e+06	4.75278e+06	3.72015e+06	4.97328e+06	8.34498e+06	3.73565e+06	5.52484e+06	2.66834e+06	5.01593e+06	3.90806e+06	4.31355e+06	5.41466e+06	4.26121e+06	4.7564e+06	C10020	-
Walp007192	406.35	300.29	405.345	C22H47NO5	[M+H]+	2-aminodocoSane-1,6,19,20,21-pentaol	Others	Others	-	2	202846	251540	288728	249894	227649	330846	302957	217801	267954	203027	209958	251186	619927	491870	598521	-	-
MWSHY0164	323.13	267.07	322.12	C20H18O4	[M+H]+	Licoflavone A*	Flavonoids	Other Flavonoids	61153-77-3	2	376892	51799.3	2.89811e+06	22705.9	320948	641195	2559.2	1.30164e+06	14710.5	708315	215545	2.001e+06	1.22671e+06	1.03884e+06	976965	-	-
Lmrj002087	247.129	86.09	246.122	C10H18N2O5	[M+H]+	L-Isoleucyl-L-Aspartate	Amino acids and derivatives	Amino acids and derivatives	-	3	94664.2	203894	103930	155624	113476	306798	162087	141268	159543	155097	166140	173717	109243	126627	139213	-	-
Labp005025	535.144	287.088	534.137	C25H26O13	[M+H]+	Malonyl isoSakuranin	Flavonoids	Flavanones	-	3	385704	316411	399302	238786	361357	1.16624e+06	435318	694347	316576	593726	431189	414610	448500	380726	484609	-	-
Lmhp010908	536.371	184.073	535.364	C27H54NO7P	[M+H]+	LysoPC 19:1	Lipids	LPC	-	3	56306.8	76472.7	84426.7	132905	119808	167157	80412.9	72728.2	96150.8	67577.7	82220.5	106122	103935	88602.5	82455.9	-	-
Lasp001752	579.17	255.07	578.164	C27H30O14	[M+H]+	Daidzein-4',7-diglucoside	Flavonoids	Isoflavones	-	1	2.62718e+06	2.48119e+06	2.05277e+06	2.50793e+06	3.59492e+06	4.85599e+06	669073	698819	752612	1.68882e+06	2.31159e+06	3.3247e+06	2.8914e+06	2.32971e+06	2.39756e+06	-	-
Laxp006572	255.06	137.02	254.058	C15H10O4	[M+H]+	Hispidol*	Flavonoids	Other Flavonoids	5786-54-9	1	1.09169e+06	1.01605e+06	2.1316e+06	2.08759e+06	3.04082e+06	3.6151e+06	466086	5.9224e+06	244795	1.62292e+06	1.33684e+06	2.38386e+06	2.26564e+06	1.77674e+06	2.02845e+06	C08644	-
Zjgp101319	811.45	455.35	810.44	C42H66O15	[M+H]+	methyl-kuzusapogenol C-GlcA-Glc	Terpenoids	Triterpene Saponin	-	3	64332.6	128253	67384.4	83491.2	187058	121946	112561	9948.49	30387.2	87061.5	87968.2	80419.4	133833	113177	106477	-	-
Hmqn002118	161.025	133.03	162.032	C9H6O3	[M-H]-	7-Hydroxycoumarin;Umbelliferone	Lignans and Coumarins	Coumarins	93-35-6	3	566863	1.26869e+06	2.88446e+06	3.64462e+06	4.51024e+06	2.11051e+06	1.1169e+06	822267	896863	2.43773e+06	2.15954e+06	4.60453e+06	2.83941e+06	2.58571e+06	3.28062e+06	C09315	ko00999,ko01110
Lmhp001437	579.22	399.16	578.211	C27H34N2O12	[M+H]+	Anthocephalusine A	Alkaloids	Alkaloids	-	3	397802	396243	377747	629041	734571	686170	257259	172240	349894	283277	437695	524239	540607	451938	432663	-	-
Wmqn000820	193.09	163.04	194.094	C11H14O3	[M-H]-	Dehydrololiolide	Terpenoids	Terpene	19355-58-9	3	709249	509432	802413	822420	658721	735863	398536	455862	378117	186682	405782	407483	428294	543893	515049	-	-
MWSmce548	118.09	58.07	117.079	C5H11NO2	[M+H]+	Betaine	Alkaloids	Alkaloids	107-43-7	3	1.37741e+06	1.59232e+06	1.13875e+06	1.17465e+06	1.23716e+06	1.30246e+06	1.3676e+06	1.34385e+06	1.4712e+06	1.16965e+06	1.31933e+06	1.28359e+06	1.41797e+06	1.48364e+06	1.17092e+06	C00719	ko00260,ko01100,ko02010
Yyyp008887	315.19	315.19	314.188	C20H26O3	[M+H]+	triptoquinone H	Terpenoids	Ditepenoids	-	3	66947.8	80737.7	66943.3	55063.4	67509	64918.1	102430	54959.8	37139.3	75395.9	61151.1	96330.2	72635.1	58371	72682.5	-	-
Lmhp010515	510.36	184.07	509.348	C25H52NO7P	[M+H]+	LysoPC 17:0(2n isomer)*	Lipids	LPC	-	1	295646	387467	465721	619782	592330	1.03478e+06	360913	501415	518149	420263	418050	725503	550165	435874	532674	-	-
pmp000821	421.16	365.1	420.157	C25H24O6	[M+H]+	Artonin E2	Flavonoids	Other Flavonoids	-	3	92479.1	1.2636e+06	1.58431e+07	6.27036e+06	201633	53869.1	219919	58044.1	77600.3	1.13361e+06	1.08204e+06	1.20458e+06	2.8966e+06	2.34592e+06	2.37793e+06	-	-
mws4057	253.051	117.036	254.058	C15H10O4	[M-H]-	7,4'-Dihydroxyflavone	Flavonoids	Flavones	2196-14-7	3	220460	106116	368735	326985	268635	1.61908e+06	93675.4	151893	16535	192802	107650	177948	286873	281025	348132	C12123	ko00941,ko00943
Smcp001137	188.07	118.06	187.063	C11H9NO2	[M+H]+	naphthisoxazol A	Alkaloids	Alkaloids	-	3	364171	302191	270213	366798	381133	245264	342869	312582	329308	273567	380092	318376	358415	293193	290954	-	-
MWS00330g	116.071	70.0662	115.063	C5H9NO2	[M+H]+	1-Amino-1-cyclobutane-carboxylic-acid*	Amino acids and derivatives	Amino acids and derivatives	22264-50-2	1	3.66422e+06	3.43019e+06	3.01769e+06	1.68215e+06	1.60101e+06	1.1498e+06	2.39119e+06	3.1035e+06	3.73549e+06	1.33771e+06	2.38535e+06	1.61271e+06	2.74383e+06	2.14976e+06	2.42005e+06	-	-
Zmsp001834	169.05	65	168.042	C8H8O4	[M+H]+	2,6-Dimethoxy-1,4-benzoquinone*	Quinones	Quinones	530-55-2	2	156742	111958	219834	88793.1	164894	111521	174708	20728.6	51224	112517	132584	86315.1	160241	131502	129602	C10331	-
mws0863	213.017	96.9696	214.024	C5H11O7P	[M-H]-	2-Deoxyribose-5'-phosphate	Nucleotides and derivatives	Nucleotides and derivatives	102916-66-5	3	188856	243767	110478	295706	184926	177517	821582	459416	335318	301877	148254	263748	257730	324483	317349	C00673	ko00030,ko01100
YC512118	282.28	247.24	281.272	C18H35NO	[M+H]+	Oleamide (9-Octadecenamide)	Lipids	Free fatty acids	301-02-0	1	7679.72	3019.62	5394.79	11107.4	7902.07	13823	3922.05	4069	6509.53	7284.49	12597.3	3256.21	9071.61	7355.04	7417.82	C19670	-
pme0109	212.092	166.086	211.084	C10H13NO4	[M+H]+	Methyldopa	Amino acids and derivatives	Amino acids and derivatives	555-30-6	3	2.254e+06	2.41923e+06	4.40855e+06	3.43964e+06	4.84313e+06	7.67224e+06	2.26195e+06	1.98765e+06	2.5434e+06	3.02935e+06	2.66616e+06	2.87187e+06	2.87299e+06	2.93405e+06	3.56436e+06	C07194	-
ML10171848	147.03	85.0291	148.037	C5H8O5	[M-H]-	D-Arabinono-1,4-lactone*	Others	Saccharides	2782-09-4	3	1.35722e+06	1.09545e+06	1.21193e+06	1.58172e+06	1.16247e+06	337354	1.10996e+06	1.37632e+06	1.17368e+06	1.67207e+06	1.48699e+06	1.55432e+06	1.05112e+06	1.294e+06	1.32523e+06	C00652	ko00053,ko01100
pmd0146	548.371	184.073	547.364	C28H54NO7P	[M+H]+	LysoPC 20:2(2n isomer)*	Lipids	LPC	-	3	65615.3	72364.3	75103.7	56669.9	64165.5	142968	117133	150824	153626	76398.4	85655.4	112402	106147	98705.9	82992.6	-	-
Lmhn004976	299.06	284.02	300.063	C16H12O6	[M-H]-	Aracarpene 2*	Flavonoids	Isoflavones	-	3	17492.8	111597	451746	138516	395465	425266	100722	62561.6	93849.2	37633	237298	381932	207888	263326	254686	-	-
zjbp120812	425.22	365.19	424.21	C22H32O8	[M+H]+	Scutebarbolide C	Terpenoids	Ditepenoids	-	3	1.72527e+07	1.24561e+07	1.31232e+07	1.36703e+07	1.41287e+07	1.44867e+07	1.48352e+07	1.48505e+07	1.25233e+07	1.40208e+07	1.40989e+07	1.37293e+07	1.71e+07	1.3708e+07	1.41174e+07	-	-
MWSmce183	151.044	77.0421	152.047	C8H8O3	[M-H]-	D-Mandelic acid	Organic acids	Organic acids	611-71-2	3	55412.5	108107	81536.7	96813.1	110719	147141	39700	52473.2	62596.5	71148.8	84672.1	109837	81531.2	97717.7	104230	-	-
Wbtp003131	437.11	275.06	436.101	C20H20O11	[M+H]+	Irisxanthone	Flavonoids	Other Flavonoids	51419-56-8	3	63838.9	86771	40010	23185.7	114429	336296	30607.2	41853	38345	17175.6	27635.4	121323	120132	101338	95035	-	-
Wbmp005116	504.2	504.2	503.194	C29H29NO7	[M+H]+	Dehydrohernandaline	Alkaloids	Alkaloids	-	3	4.78479e+06	4.13351e+06	3.36792e+06	6.35489e+06	7.12513e+06	1.19633e+07	3.35259e+06	5.28375e+06	6.67413e+06	2.84599e+06	4.68573e+06	5.95174e+06	5.97123e+06	4.7795e+06	4.93729e+06	-	-
Zbqn006065	285.04	133.03	286.048	C15H10O6	[M-H]-	3,5,7,2'-Tetrahydroxyflavone; Datiscetin*	Flavonoids	Flavones	480-15-9	2	4395	1727.83	4598.51	3434.44	1523.83	11276.8	4575.91	1.85191e+06	3889.36	7531.72	1024.22	1295.95	143875	176098	182604	C10036	-
Ysjp000315	130.1	56.05	129.079	C6H11NO2	[M+H]+	Pipecolic acid	Alkaloids	Piperidine alkaloids	535-75-1	3	1.14296e+07	1.09079e+07	1.102e+07	1.14525e+07	1.35028e+07	1.45419e+07	1.1861e+07	14916594	1.37193e+07	1.45377e+07	1.60704e+07	1.54035e+07	1.31988e+07	1.04948e+07	1.30398e+07	-	-
Yaan003628	459.18	459.18	460.195	C21H32O11	[M-H]-	(5R,6S)-5,6-dihydroxy-1-[2-hydroxy-4-methoxy-6-[(2S,3R,4S,5S,6R)-3,4,5-trihydroxy-6-(hydroxymethyl)oxan-2-yl]oxyphenyl]octan-1-one	Others	Others	-	3	1.15025e+06	1.3807e+06	924706	348623	162100	524317	1.69489e+06	2.27869e+06	2.70361e+06	651013	1.25019e+06	993950	1.11963e+06	1.39509e+06	1.40511e+06	-	-
Zbfn008434	515.32	279.23	516.33	C27H48O9	[M-H]-	1-O-Linoleoyl-3-O-galactopyranosyl-L-glycerol	Lipids	Glycerol ester	-	1	2.57038e+06	4.01508e+06	4.08788e+06	2.75237e+06	3.46147e+06	3.70716e+06	1.69137e+06	3.15209e+06	2.77828e+06	1.838e+06	1.44869e+06	2.52195e+06	3.80732e+06	2.96982e+06	3.34732e+06	-	-
Wbtp007429	367.12	311.06	366.11	C21H18O6	[M+H]+	4,8-dihydroxy-7-methoxy-6-(3-methylbut-2-en-1-yl)furo[3,2-b]xanthen-5-one	Flavonoids	Other Flavonoids	-	3	251471	94370.4	15214.2	293464	8457.98	1691.53	32117.1	2833.93	3955.72	159939	285800	6162.45	496970	403095	510302	-	-
Wbtn007675	285.04	285.04	286.048	C15H10O6	[M-H]-	Calyxanthone	Flavonoids	Other Flavonoids	98973-45-6	3	134084	106778	151349	115882	158738	207840	107068	167953	121611	69759.6	112638	110940	122752	124366	152255	-	-
MWS201443	234.145	84.0812	233.138	C9H19N3O4	[M+H]+	Ser-Lys	Amino acids and derivatives	Amino acids and derivatives	22677-61-8	3	444004	524162	594883	1.18968e+06	1.34721e+06	1.42622e+06	461647	392485	418105	894346	832104	753975	515263	656977	627393	-	-
mws0258	132.102	86.0964	131.095	C6H13NO2	[M+H]+	L-Isoleucine*	Amino acids and derivatives	Amino acids and derivatives	73-32-5	1	3.36765e+06	359486	2.46778e+06	1.15376e+06	377062	1.16838e+06	1.39153e+06	1.25512e+06	788536	241507	1.27037e+06	1.26027e+06	1.50842e+06	1.33468e+06	1.71321e+06	C00407	ko00280,ko00290,ko00460,ko00960,ko00966,ko00970,ko01100,ko01110,ko01210,ko01230,ko02010
mws0260	175.12	116.07	174.112	C6H14N4O2	[M+H]+	L-Arginine	Amino acids and derivatives	Amino acids and derivatives	74-79-3	1	6.77938e+07	3.31605e+07	2.13706e+07	1.41013e+07	1.31332e+07	4.42006e+06	2.32669e+07	6.70752e+06	2.853e+07	6.22176e+06	4.62187e+06	4.43965e+06	2.07396e+07	1.85058e+07	1.6129e+07	C00062	ko00220,ko00261,ko00330,ko00470,ko00970,ko01100,ko01110,ko01230,ko02010
WaYn005089	447.13	285.08	448.137	C22H24O10	[M-H]-	Neosakuranin	Flavonoids	Flavanones	-	3	622315	291832	230305	448200	343188	1.05007e+06	169159	584731	442457	253546	302050	559735	325209	383056	418540	-	-
MW0136833	253.05	209.06	254.058	C15H10O4	[M-H]-	7,3'-Dihydroxyflavone	Flavonoids	Flavones	108238-40-0	3	1.29491e+06	845178	1.87287e+06	1.75698e+06	2.06886e+06	2.70521e+06	550141	7.33942e+06	520280	1.95004e+06	1.7172e+06	2.53009e+06	1.78974e+06	2.20154e+06	2.27789e+06	-	-
Lmfn000604	331.067	169.014	332.074	C13H16O10	[M-H]-	6-O-Galloyl-β-D-glucose*	Phenolic acids	Phenolic acids	13186-19-1	3	106267	142278	228880	171843	266438	206726	92593	99089.2	74979.9	131843	122904	153319	131044	163725	165067	-	-
MWSHY0059	447.13	327.09	446.121	C22H22O10	[M+H]+	3'-Methoxypuerarin	Flavonoids	Isoflavones	117047-07-1	1	49904.9	93296.4	89640.3	180063	233486	236449	66438.1	10186.7	46862.3	92540.1	120389	255926	158578	129895	127125	-	-
Hasp010605	353.27	261.22	352.261	C21H36O4	[M+H]+	(S)-2,3-dihydroxypropyl (9Z,12Z,15Z)-octadeca-9,12,15-trienoate	Others	Others	129828-41-7	3	2.32143e+06	2.50872e+06	3.37693e+06	1.31634e+06	1.22944e+06	4.32217e+06	2.149e+06	4.16162e+06	1.96153e+06	1.37358e+06	803163	1.82849e+06	3.29249e+06	2.67616e+06	2.65403e+06	-	-
Lmqn007312	297.08	282.05	298.084	C17H14O5	[M-H]-	Melaleucin B	Lignans and Coumarins	Lignans	-	3	9588.19	196501	173092	77004.6	308162	115581	13561.8	15944.1	7259.59	40253.3	49009.4	545952	107683	137116	132813	-	-
Lmhp008801	476.28	335.26	475.27	C23H42NO7P	[M+H]+	LysoPE 18:3	Lipids	LPE	-	2	171730	201391	316277	116156	148408	455330	182888	377619	262261	101415	138027	165873	214577	190424	166423	-	-
pme2268	138.06	94.07	137.048	C7H7NO2	[M+H]+	Trigonelline	Alkaloids	Pyridine alkaloids	535-83-1	3	220170	147814	112497	149808	148804	169518	182721	220568	252537	190682	196307	150442	175690	163854	208503	C01004	ko00760
MWS20169	269.046	254.021	270.053	C15H10O5	[M-H]-	2,5-dihydroxy-1-methoxy-anthraquinone	Quinones	Anthraquinone	-	3	3658.55	188787	211126	12839.4	46466.7	24544.5	1284.8	28188.7	3262.58	57550.6	64304.1	311895	66459.1	68753.1	83487	-	-
Smjp001258	219.11	132.08	218.106	C12H14N2O2	[M+H]+	Abrine	Alkaloids	Plumerane	526-31-8	1	114949	174772	329370	101683	126779	88062.9	177587	215278	468991	331228	218163	427807	226839	181315	229002	C02983	-
mws0289	480.308	339.289	479.301	C23H46NO7P	[M+H]+	LysoPE 18:1*	Lipids	LPE	89576-29-4	1	248616	271828	238280	289204	298861	361517	274210	337859	423509	288126	316190	317649	334026	267743	339403	-	-
MWS0611	159.077	88.0413	160.085	C6H12N2O3	[M-H]-	D-Alanyl-D-Alanine	Amino acids and derivatives	Amino acids and derivatives	923-16-0	3	26218	25212.7	17276.4	27925.5	37117.3	51301.8	25127.5	30755.5	21638.9	36576.9	81180.6	23317	27050.4	34936.4	32046.8	C00993	ko00470,ko01100
Zmkp005835	369.13	313.07	368.126	C21H20O6	[M+H]+	Sophoflavescenol*	Flavonoids	Flavonols	216450-65-6	2	33560.5	237385	20499.3	314500	10783.2	5005	10982.4	12008	5354.28	71079.3	230507	6697.15	518653	401890	455798	-	-
mws1587	132.1	86.1	131.095	C6H13NO2	[M+H]+	L-Norleucine*	Amino acids and derivatives	Amino acids and derivatives	327-57-1	1	3.37873e+06	1.87126e+06	2.34596e+06	1.29012e+06	1.7647e+06	1.05405e+06	1.48547e+06	1.29409e+06	830999	1.2404e+06	1.29332e+06	1.29563e+06	1.57167e+06	1.39325e+06	1.79769e+06	C01933	-
mws1107	233.201	98.0964	232.194	C15H24N2	[M+H]+	Aloperine*	Alkaloids	Quinorisidine alkaloids	56293-29-9	3	46674.4	36183.9	17671.2	36625.5	28553.6	11383.9	53836.3	30558.1	42164.5	38306.1	23781.1	33494.3	38035.4	32556.2	42138.4	-	-
MWS1983	343.125	89.0254	344.132	C12H24O11	[M-H]-	Maltitol	Others	Saccharides	585-88-6	3	1.67687e+06	1.52376e+06	1.61499e+06	2.04792e+06	2.15295e+06	1.33083e+06	2.41113e+06	1.89861e+06	2.05807e+06	2.63852e+06	2.59207e+06	2.43663e+06	1.76869e+06	2.14467e+06	2.27803e+06	-	-
Walp007738	288.25	88.08	287.246	C16H33NO3	[M+H]+	14-Amino-15-hydroxy-11-methylpentadecanoic acid	Others	Others	-	1	89827.9	82372.7	126631	77204.7	102829	98496.3	109254	188062	86086.2	80984.1	89009.3	123765	157339	133892	122731	-	-
Laxp007523	973.5	471.34	972.493	C48H76O20	[M+H]+	3β,22β,24-trihydroxyolean-12-en-11-one 21-O-rhamnosyl glucosyl glucuronide*	Terpenoids	Triterpene Saponin	-	2	93732.6	212698	67593.5	153430	254951	126972	258112	18434.3	50519.3	139157	140849	281353	103574	126521	133109	-	-
Li512115	515.12	353.09	516.127	C25H24O12	[M-H]-	Isochlorogenic acid B	Phenolic acids	Phenolic acids	14534-61-3	2	76124.3	41314.2	99533.5	52645.8	141956	552289	51328.7	29593.9	22551.5	51910	30027.3	62144	88686.9	81810.7	104761	C10468	-
MW0105874	360.13	198.08	359.133	C14H21N3O8	[M+H]+	Asp-Pro-Glu	Amino acids and derivatives	Amino acids and derivatives	-	3	4.89158e+06	2.49546e+07	7.26193e+06	1.61302e+07	1.0487e+07	1.54044e+07	7.56137e+06	2.24429e+06	3.53118e+06	3.09738e+07	1.55568e+07	2.0318e+07	1.4229e+07	1.11653e+07	13901356	-	-
Lmsn003522	327.12	147.05	328.131	C19H20O5	[M-H]-	Uvafzelic acid	Others	Others	77744-55-9	3	426107	557858	665106	253338	319758	215811	265410	214356	137354	583255	326315	312338	409778	525658	504091	-	-
pmb0789	332.134	152.072	331.127	C14H21NO8	[M+H]+	Pyridoxine-5'-O-glucoside	Others	Vitamin	-	3	922215	914730	836946	3.01859e+06	4.809e+06	4.60079e+06	560695	116220	216930	2.51617e+06	1.82141e+06	2.92745e+06	1.68587e+06	1.44648e+06	1.87439e+06	C03996	-
mws0576	103.04	59.0139	104.047	C4H8O3	[M-H]-	3-Hydroxybutyric acid	Organic acids	Organic acids	300-85-6	1	1.29399e+07	1.59657e+07	1.65154e+07	1.79766e+07	2.25453e+07	3.87422e+07	1.29862e+07	9.10016e+06	1.04382e+07	1.90088e+07	1.70758e+07	1.92864e+07	1.59199e+07	1.8891e+07	2.06227e+07	C01089	ko00650,ko01100
Wbmp010544	699.35	699.35	698.341	C37H50N2O11	[M+H]+	10-Hydroxymethyllycaconitine	Alkaloids	Alkaloids	-	3	9.30432e+06	1.06192e+07	1.79362e+07	4.69215e+06	5.12246e+06	1.82368e+07	6.62105e+06	1.43931e+07	7.90009e+06	3.48106e+06	2.88909e+06	6.81211e+06	1.00791e+07	8.59909e+06	7.83761e+06	-	-
pme0519	341.11	119.03	342.116	C12H22O11	[M-H]-	D-Sucrose*	Others	Saccharides	57-50-1	1	387989	410755	393068	424476	479097	321211	531330	595573	378191	519894	535779	442312	553700	488916	427189	C00089	ko00052,ko00500,ko01100,ko01110,ko02010
mws1589	503.16	179.06	504.169	C18H32O16	[M-H]-	D-Panose*	Others	Saccharides	33401-87-5	2	687447	552096	740748	1.12275e+06	933861	842793	5.46759e+06	6.4221e+06	4.8985e+06	3.96344e+06	5.53867e+06	4559488	3.73268e+06	3.72973e+06	2.95342e+06	C00713	-
MWSHY0100	435.091	303.058	434.085	C20H18O11	[M+H]+	Avicularin(Quercetin-3-O-α-L-arabinofuranoside)*	Flavonoids	Flavonols	572-30-5	3	26096.4	26183.1	24687.3	68888.4	35010	16570.4	60378.5	57662.3	23895.9	72056.5	32083.6	78747.3	48822.6	37776.5	42152.4	-	-
pmb2507	213.017	96.9696	214.024	C5H11O7P	[M-H]-	2-Deoxyribose-1-phosphate	Nucleotides and derivatives	Nucleotides and derivatives	17210-42-3	3	1.18615e+06	1.74418e+06	758734	1.98444e+06	1.28194e+06	1.17619e+06	6.20937e+06	3.13481e+06	2.4194e+06	1.75003e+06	1.25758e+06	1.78894e+06	1.38195e+06	1.78551e+06	1.68143e+06	C00672	ko00030,ko00240,ko01100
Lagp002418	609.18	447.13	608.174	C28H32O15	[M+H]+	3'-Methoxydaidzin-4'-O-glucoside	Flavonoids	Isoflavones	-	1	863321	1.74774e+06	1.73162e+06	2.91334e+06	5.10285e+06	2.80054e+06	526987	159133	275905	2.772e+06	2.56546e+06	3.06159e+06	3.01141e+06	2.93291e+06	2.35396e+06	-	-
Wcfp001055	127.04	67.05	126.032	C6H6O3	[M+H]+	5-(2-hydroxyethylidene)furan-2-one	Others	Others	-	2	218983	406517	428232	582290	699132	518184	351994	9	220313	661880	381047	633028	401387	365465	471333	-	-
pme0014	148.06	84.04	147.053	C5H9NO4	[M+H]+	L-Glutamic acid	Amino acids and derivatives	Amino acids and derivatives	56-86-0	1	4.01788e+06	12446630	3.62059e+06	4.18335e+06	3.47528e+06	3.49966e+06	4.66777e+06	4.77197e+06	10681400	2.95644e+06	3.76374e+06	5.00651e+06	5.52798e+06	4.25318e+06	5.07182e+06	C00025	ko00220,ko00250,ko00330,ko00332,ko00340,ko00430,ko00470,ko00480,ko00524,ko00630,ko00650,ko00660,ko00860,ko00910,ko00970,ko01100,ko01110,ko01200,ko01210,ko01230,ko01240,ko02010
mws1080	341.11	179.06	342.116	C12H22O11	[M-H]-	Galactinol	Others	Saccharides	3687-64-7	1	1.26462e+06	1.14585e+06	1.23005e+06	1.60105e+06	1.77041e+06	1.18707e+06	2.37092e+06	1.99472e+06	1.74851e+06	1.98777e+06	2.36324e+06	2.0421e+06	2.30469e+06	1.87947e+06	1.82633e+06	C01235	ko00052,ko01100
MW0153660	374.14	212.09	373.142	C14H23N5O5S1	[M+H]+	Met-Ser-His	Amino acids and derivatives	Amino acids and derivatives	-	3	5.33339e+06	3.61895e+06	2.05357e+06	4.82875e+06	2.60998e+06	3.8414e+06	1.85094e+06	2.07601e+06	577540	1.93455e+07	2.90396e+06	4.96637e+06	3.58425e+06	2.78742e+06	3.46659e+06	-	-
Wagp005508	457.2	209.15	456.2	C22H32O10	[M+H]+	3-Hydroxy-Beta-Ionone 3-(6''-Malonyl)Glucoside*	Others	Others	-	1	108747	184996	309391	119729	372006	74871.8	72414.6	71690	56016.7	42784.1	158746	114075	132781	114887	149672	-	-
Lmfp005064	1229.58	1229.58	1228.57	C56H92O29	[M+H]+	Digitogenin-3-O-glucosyl(1→3)galactosyl(1→2)[xylosyl(1→3)]glucosyl(1→4)galactoside (Digitonin)	Steroids	Steroidal saponins	11024-24-1	3	171775	658996	695394	803156	990997	1.05985e+06	677982	234736	323012	851003	672676	975964	759419	688847	582361	C00765	-
mws0120	258.11	104.107	257.103	C8H20NO6P	[M+H]+	Choline Alfoscerate	Lipids	PC	28319-77-9	3	3.77725e+06	6.5611e+06	2.93656e+06	2.30897e+06	1.54903e+06	1.2213e+06	7.27023e+06	6.2368e+06	31389985	1.58929e+06	4.80259e+06	3.893e+06	4.05721e+06	3.30893e+06	4.29354e+06	C00670	ko00564,ko00565
pmn001419	325.093	163.04	326.1	C15H18O8	[M-H]-	1-O-p-Coumaroyl-β-D-glucose*	Phenolic acids	Phenolic acids	7139-64-2	1	74828.8	51465.9	26675	112861	52565.5	411482	504633	40298.5	407939	477497	507745	367512	42068.9	49795	38533.1	C16827	-
mws1292	565.155	409.092	564.148	C26H28O14	[M+H]+	Isoschaftoside	Flavonoids	Flavones	52012-29-0	3	851077	1.09355e+06	1.26035e+06	1.48539e+06	1.92706e+06	1.37278e+06	1.02623e+06	1447320	1.09102e+06	913886	909095	1.42007e+06	1.29921e+06	999352	1.11621e+06	-	-
Zbln008072	267.07	224.05	268.074	C16H12O4	[M-H]-	2-acetyl-7-methoxy-3H-benzo[f]chromen-3-one	Lignans and Coumarins	Coumarins	-	3	1877.72	292615	32498.1	14653	56663.3	28569.7	5691.01	36938.4	968.165	57117.3	22057.5	427663	68009.2	82699.6	88578.2	-	-
mws0214	181.072	71.0139	182.079	C6H14O6	[M-H]-	D-Sorbitol	Others	Saccharides	50-70-4	3	81566.3	57868.5	81761.6	126463	119593	228004	82953.3	94118.2	91770.2	145235	266079	119674	122624	108885	141819	C00794	ko00051,ko00052,ko01100,ko02010
Lmbn004790	209.082	179.035	210.089	C11H14O4	[M-H]-	Methyl 3-(3-hydroxy-4-methoxyphenyl)propanoate*	Phenolic acids	Phenolic acids	129150-61-4	3	248120	216875	351064	406592	334972	422634	231239	183891	188987	311801	161062	173290	210699	241426	275157	-	-
WaYp007695	334.3	242.25	333.288	C18H39NO4	[M+H]+	2-Aminooctadecane-1,16,18,18-tetraol	Others	Others	-	2	39065.8	50011.2	235011	44013.2	60078.1	55900.2	503702	304745	47477.5	37675.9	73158.9	348400	478661	380393	385759	-	-
mws1405	267.03	211.05	268.037	C15H8O5	[M-H]-	Coumestrol	Lignans and Coumarins	Coumarins	479-13-0	1	65835.7	37234.2	337408	33965.6	46163.7	454505	20530.6	3.87486e+06	19182.9	236019	114496	97872.7	376857	447021	492934	C10205	ko00943,ko01110
MW0141380	338.34	303.31	337.334	C22H43NO	[M+H]+	13E-Docosenamide	Others	Others	3061-72-1	3	711170	217307	248020	301414	271393	854790	1.22266e+06	595328	237440	313131	371390	400277	1.3931e+06	1.11349e+06	1.11547e+06	-	-
Zbjp003056	611.16	449.11	610.153	C27H30O16	[M+H]+	Orientin-7-O-glucoside*	Flavonoids	Flavones	-	3	83595.1	83872	215991	106812	176386	375947	51598.3	55191.5	49652	124096	185125	110535	141672	119809	156755	-	-
Lmjp003656	291.09	185.06	290.079	C15H14O6	[M+H]+	Isoplumericin	Terpenoids	Monoterpenoids	31298-76-7	3	287746	285295	290615	425382	264008	166503	460903	484547	405923	352163	508634	365066	328556	264027	341666	C09787	-
Lagp007098	323.13	267.067	322.12	C20H18O4	[M+H]+	8-Isopentenyl daidzein*	Flavonoids	Isoflavones	-	2	2.91844e+06	101600	2.83471e+06	41053.3	288592	847243	14352.5	1.11824e+06	20005	637345	776863	1.92596e+06	1.12906e+06	870774	955531	-	-
Qmyp122004	419.26	203.18	418.257	C21H38O8	[M+H]+	Pterodontoside A	Terpenoids	Sesquiterpenoids	-	3	42755.2	37212.1	40601	49827.8	43302.9	62041.3	18158.5	35143.8	25406.9	12983.2	35001.1	39700	34655.5	28340	27186.6	-	-
pme3154	147.066	59.0139	148.074	C6H12O4	[M-H]-	Mevalonic acid	Organic acids	Organic acids	150-97-0	3	436836	318132	576765	612670	414570	358776	419677	694796	208103	294293	530804	537825	361741	471372	445137	C00418	ko00900,ko01100,ko01110
MW0132617	299.05	271.06	298.048	C16H10O6	[M+H]+	5-Hydroxypseudobaptigenin	Others	Others	-	3	46942.7	5070.19	693143	13796.3	42004.8	178475	5005	4263.41	1185.37	24298.5	153115	253134	141693	108637	121578	C19727	ko00943
Wbkp012886	425.21	365.19	424.21	C22H32O8	[M+H]+	(1S,3R,3a1S,8R,10S,11aS)-1,5,10-trihydroxy-3,3a1,8,11a-tetramethyl-2,11-dioxohexadecahydrodibenzo[de,g]chromen-4-yl acetate	Terpenoids	Ditepenoids	-	3	1.78219e+07	1.3462e+07	1.39051e+07	1.37487e+07	1.47278e+07	1.43219e+07	1.52486e+07	1.42635e+07	1.36414e+07	1.41829e+07	1.49456e+07	1.50889e+07	1.85129e+07	1.43167e+07	1.54865e+07	-	-
mws0036	609.18	301.09	610.19	C28H34O15	[M-H]-	Hesperetin-7-O-rutinoside (Hesperidin)	Flavonoids	Flavanones	520-26-3	1	5775.72	19818.5	30094	74967	67164.6	45620.7	19793	14121.4	16371.5	48797.3	54601.9	63428.2	39786.8	40985.3	31683.9	C09755	-
MWSmce056	205.09	146.06	204.09	C11H12N2O2	[M+H]+	DL-Tryptophan*	Amino acids and derivatives	Amino acids and derivatives	54-12-6	1	840804	809621	603424	879727	1.0345e+06	547960	748392	736027	797413	590493	954612	839188	821417	651366	658640	-	-
WaYp007548	230.25	62.06	229.241	C14H31NO	[M+H]+	2-Aminotetradecan-1-ol*	Others	Others	-	3	14379.3	12193.5	25393.4	14247.4	16383.7	10237.9	33045.7	39513.9	5814.66	11670	6661.44	24274.8	30321.2	23113.2	26385.6	-	-
Wdtp003646	299.11	107.05	298.105	C14H18O7	[M+H]+	4-Ethylphenol glucuronide	Phenolic acids	Phenolic acids	-	3	9.24687e+06	9.8324e+06	7.76022e+06	1.26744e+07	9.7727e+06	2.16894e+07	6.15156e+06	4.92912e+06	6.06328e+06	3.40093e+06	1.06419e+07	1.14482e+07	1.09154e+07	8.78123e+06	8.61423e+06	-	-
Saln004300	565.19	403.14	566.2	C27H34O13	[M-H]-	methyl (2S,3R,4S)-3-ethenyl-4-[2-[(E)-3-(4-hydroxy-3-methoxyphenyl)prop-2-enoyl]oxyethyl]-2-[(2S,3R,4S,5S,6R)-3,4,5-trihydroxy-6-(hydroxymethyl)oxan-2-yl]oxy-3,4-dihydro-2H-pyran-5-carboxylate	Terpenoids	Monoterpenoids	-	3	743930	439935	1.55503e+06	632925	1.6829e+06	1.12481e+06	911555	740308	507358	1.45859e+06	2.36911e+06	2.79377e+06	764549	631937	592447	-	-
pme0006	116.071	70.0651	115.063	C5H9NO2	[M+H]+	L-Proline*	Amino acids and derivatives	Amino acids and derivatives	147-85-3	1	3.53933e+06	3.31406e+06	2.81199e+06	1.5421e+06	1.57929e+06	1.13952e+06	2.47279e+06	3.0899e+06	3.69059e+06	1.35425e+06	2.28809e+06	1.69969e+06	2.64548e+06	2.0524e+06	2.60453e+06	C00148	ko00330,ko00332,ko00470,ko00970,ko01100,ko01110,ko01230,ko02010
Jmgn005927	287.06	125.03	288.063	C15H12O6	[M-H]-	2-hydroxynaringenin*	Flavonoids	Flavanones	-	1	15547.2	11531.6	24598.5	5856.47	16068.2	48791.8	20298	1.29691e+07	18159	72784.3	7479.24	14551.2	955512	1.20367e+06	1.23986e+06	-	-
MWSHY0165	449.14	287.1	448.137	C22H24O10	[M+H]+	Isosakuranetin-7-O-glucoside (Isosakuranin)*	Flavonoids	Flavonols	491-69-0	3	50464.8	44519.6	38916.8	33913	55676.7	83983.4	23255.3	43345	21331.6	12151.2	38943.3	42220.5	22801.3	28446.1	22454.8	-	-
Smjp001498	247.14	146.06	246.137	C14H18N2O2	[M+H]+	Hypaphorine	Alkaloids	Plumerane	487-58-1	1	170820	121015	821334	324066	300133	79860.8	112547	55237.7	107916	489693	190079	191646	284215	215837	248584	C09213	-
Walp004391	309.1	147.04	308.09	C15H16O7	[M+H]+	7-C-Glucosylcoumarin	Lignans and Coumarins	Coumarins	-	3	80696.5	33340	70020	137550	132071	63099.2	70295.7	62243.4	65024.7	59241.5	87043.9	116097	79305.7	101251	81771.3	-	-
Zmyn006942	941.48	941.48	942.482	C47H74O19	[M-H]-	Polygalasaponin E	Terpenoids	Triterpene	-	3	1.68504e+06	3.21476e+06	1.38436e+06	1.72712e+06	1.80505e+06	1.27606e+06	612489	259349	354639	5.38613e+06	760607	893864	1.67586e+06	1.33763e+06	1.74674e+06	-	-
Wcdp011414	338.34	303.3	337.334	C22H43NO	[M+H]+	Erucamide	Others	Others	112-84-5	3	755355	267687	249903	322002	282214	916207	1.29529e+06	659612	220853	311446	394779	392121	1.42097e+06	1.11293e+06	1.14632e+06	-	-
Wbsp001110	175.09	70.07	174.079	C10H10N2O	[M+H]+	hupcrispatine	Alkaloids	Alkaloids	-	3	2.77783e+07	7.96488e+06	8.75311e+06	7.32306e+06	4.8657e+06	1.60366e+06	5.98323e+06	2.3603e+06	8.72163e+06	2.56817e+06	1.66589e+06	1.81461e+06	7.17181e+06	5.79581e+06	7.60721e+06	-	-
Wcdn004423	581.22	419.14	582.231	C28H38O13	[M-H]-	(2S,3R,4R)-3a-[(Beta-D-Glucopyranosyl)Oxy]Lyoniresinol	Lignans and Coumarins	Lignans	-	2	229689	261017	307550	403111	358949	243069	359022	203270	205803	699714	391753	361646	279642	350796	365073	-	-
Wdtp010604	383.2	267.12	382.199	C20H30O7	[M+H]+	3,4,5-trihydroxy-6-(4-octylphenoxy)oxane-2-carboxylic acid	Phenolic acids	Phenolic acids	-	1	62770.3	68795.7	64661.7	67847.1	67990.1	65356.5	62177.6	70442.6	44753.8	59104.2	64886.4	44776.4	74593.7	56764.4	63878.8	-	-
mws4175	175.025	85.0288	176.032	C6H8O6	[M-H]-	D-Glucurono-6,3-lactone	Others	Saccharides	32449-92-6	3	32948.2	20256.3	16878.4	18492.4	15662.6	21295.3	35021.1	18151.7	19413.6	29396.6	29140.5	56704.8	15576.8	11788.9	13955.5	C02670	ko00053,ko01100
MWS201419	204.134	84.0816	203.127	C8H17N3O3	[M+H]+	Lys-Gly	Amino acids and derivatives	Amino acids and derivatives	7563-03-3	3	1.53972e+07	1.54732e+07	1.23888e+07	1.55625e+07	1.55941e+07	1.52244e+07	1.45714e+07	1.41836e+07	1.31954e+07	1.53612e+07	1.37507e+07	1.37642e+07	1.70657e+07	1.51494e+07	1.2918e+07	-	-
Lmdn006025	287.06	125.02	288.063	C15H12O6	[M-H]-	2-Hydroxy-2,3-dihydrogenistein*	Flavonoids	Isoflavones	-	1	2778.76	9909.51	41331.9	12197.6	4695.4	50352.3	11286.9	1.22836e+07	5388.99	80400.7	10004.7	3047.93	959360	1.22329e+06	1.24018e+06	C12631	ko00943,ko01100,ko01110
pmp000120	463.12	427.1	462.116	C22H22O11	[M+H]+	Diosmetin-6-C-glucoside	Flavonoids	Flavones	-	3	196935	397595	518507	518231	1855345	995883	226767	226850	193351	654840	434804	1853660	427202	369100	487287	-	-
pmp000197	797.468	441.37	796.461	C42H68O14	[M+H]+	Soyasaponin βb'*	Terpenoids	Triterpene Saponin	-	1	141012	343995	108521	137362	77405.2	149890	209667	65504.7	104261	357780	48555	154887	189093	152463	147918	-	-
Wbjp001169	221.09	130.06	220.085	C11H12N2O3	[M+H]+	o-Carboxy-5-hydroxytryptamine	Alkaloids	Alkaloids	-	2	646073	686719	626440	1.30224e+06	1.42652e+06	1.14981e+06	942419	782391	841607	1.60391e+06	1.25635e+06	1.52268e+06	954267	791951	1.04651e+06	-	-
mws0216	132.07	86.06	131.058	C5H9NO3	[M+H]+	Trans-4-Hydroxy-L-proline*	Amino acids and derivatives	Amino acids and derivatives	51-35-4	3	395735	384682	365036	158911	746845	630205	415681	461306	213250	382278	546740	180928	408925	411389	517140	C01157	ko00330,ko00470,ko01100,ko02010
MWSHY0039	417.12	255.07	416.111	C21H20O9	[M+H]+	Daidzein-7-O-glucoside(Daidzin)	Flavonoids	Isoflavones	552-66-9	1	5.92739e+06	5.45651e+06	5.01381e+06	8.001e+06	9.82803e+06	1.43285e+07	2.69607e+06	2.0839e+06	1.68697e+06	6.14322e+06	5.17186e+06	6.64187e+06	6.52724e+06	4.94147e+06	5.68924e+06	C10216	ko00943
mws0895	431.1	269.05	432.106	C21H20O10	[M-H]-	Genistein-7-O-Glucoside (Genistin)	Flavonoids	Isoflavones	529-59-9	1	2.1971e+06	1.82212e+06	3.09762e+06	2.9938e+06	3.33972e+06	7.03432e+06	1.85857e+06	3.76215e+06	1.19322e+06	5.70888e+06	2.90259e+06	2.65716e+06	3.06134e+06	2.6068e+06	3.45021e+06	C09126	ko00943
mws0675	335.064	123.055	334.057	C11H15N2O8P	[M+H]+	β-Nicotinamide mononucleotide	Nucleotides and derivatives	Nucleotides and derivatives	1094-61-7	3	186346	256251	85653	141169	188628	437737	334004	272097	371893	64720.8	342535	308115	255880	232782	305030	C00455	ko00760,ko01100
MWS2910	242.113	126.066	241.106	C10H15N3O4	[M+H]+	5-Methyl-2'-Deoxycytidine	Nucleotides and derivatives	Nucleotides and derivatives	838-07-3	3	198015	171427	90105.1	195219	276921	342700	205054	49302.7	170274	197689	122802	153902	183396	142878	184627	C03592	-
MW0153693	423.16	247.13	422.162	C19H26N4O5S1	[M+H]+	Met-Trp-Ser	Amino acids and derivatives	Amino acids and derivatives	-	3	1529845	821411	660595	1.08542e+06	1.28927e+06	794646	1.2084e+06	659137	767191	1.61565e+06	850511	1.22785e+06	864651	710400	940239	-	-
WaYn003084	525.16	167.03	526.169	C24H30O13	[M-H]-	Guaiacylglycerol 8-O-(1''-O-Glucosyl)Vanillic Acid Ether	Phenolic acids	Phenolic acids	-	3	11349.1	9443.23	102159	65074.8	85128.2	40669	112732	32278.3	63048.3	56720.8	41961.5	46680	64215.4	72578.8	84767.2	-	-
Wmmn000125	525.16	167.03	526.169	C24H30O13	[M-H]-	mudanpioside E	Others	Others	172705-25-8	3	11349.1	9443.23	102159	65074.8	85128.2	40669	112732	32278.3	63048.3	56720.8	41961.5	46680	64215.4	72578.8	84767.2	-	-
pmb2999	461.109	299.056	462.116	C22H22O11	[M-H]-	Chrysoeriol-5-O-glucoside	Flavonoids	Flavones	-	3	358650	498034	383076	426044	342176	806672	311378	217901	364364	274522	276912	307888	309884	408471	385161	-	-
Zmsn003589	427.21	153.1	428.205	C21H32O9	[M-H]-	Lactuside B	Terpenoids	Sesquiterpenoids	106009-42-1	3	88668.3	73119.2	277890	60192	45880.3	49372.5	96097.4	95215.9	128805	26150.9	39632.3	29702.8	78888.3	69239.6	91622	-	-
pme2755	222.097	138.055	221.09	C8H15NO6	[M+H]+	N-Acetyl-D-glucosamine	Others	Saccharides	7512-17-6	3	71214.6	89985.6	88902.4	216366	138526	330380	115713	117651	88413.3	92289.5	98014.6	87547.7	125898	165853	140157	C00140	ko00520,ko01100,ko01250,ko02010
MWSmce448	127.052	81.0449	126.043	C5H6N2O2	[M+H]+	Imidazol-1-yl-acetic acid*	Alkaloids	Alkaloids	22884-10-2	3	554299	580142	481241	851852	751112	612297	824020	669914	829477	783014	730625	912572	773839	583968	714843	-	-
MWS0933	170.092	124.087	169.085	C7H11N3O2	[M+H]+	1-Methylhistidine*	Amino acids and derivatives	Amino acids and derivatives	332-80-9	3	91803.2	118390	170205	203485	221814	226850	117807	144258	167912	136232	89512.7	112726	195734	151364	195140	-	-
Lamp007647	257.08	137.02	256.073	C15H12O4	[M+H]+	2',4,4'-Trihydroxychalcone*	Flavonoids	Chalcones	-	1	31300.3	53225.1	178897	36108.6	13264.5	113230	18961.4	2.16643e+06	19975.5	172305	36518.8	48788.3	242571	182529	213962	-	-
mws0262	149.01	87.01	150.016	C4H6O6	[M-H]-	L-Tartaric acid	Organic acids	Organic acids	87-69-4	3	1.68986e+06	1.94129e+06	1.29612e+06	1.76401e+06	1.47191e+06	1.70486e+06	1.7872e+06	1.77137e+06	1.14806e+06	2.1872e+06	1.13743e+06	1.92947e+06	1.31981e+06	1.32684e+06	1.67612e+06	C00898	ko00630,ko01100
pme2122	112.087	95.0604	111.08	C5H9N3	[M+H]+	Histamine	Alkaloids	Alkaloids	51-45-6	3	533818	578400	503802	232660	467381	283765	351864	454661	505409	286959	363336	314377	464570	382153	355883	C00388	ko00340,ko01100,ko01110
MWS2050	76.0757	58.0723	75.0684	C3H9NO	[M+H]+	1-Aminopropan-2-ol*	Alkaloids	Alkaloids	78-96-6	3	20767	24153.3	12346.5	12083.6	27445.7	23270.2	16845.1	20182.8	20366.9	17881.3	8423.37	19767.4	23581.1	21634.2	17741.7	C05771	-
MWS0812	76.0757	58.0723	75.0684	C3H9NO	[M+H]+	Trimethylamine N-Oxide*	Alkaloids	Alkaloids	1184-78-7	3	20767	24153.3	12346.5	12083.6	27445.7	23270.2	16845.1	20182.8	20366.9	17881.3	8423.37	19767.4	23581.1	21634.2	17741.7	C01104	ko01100
Zmhn002301	325.09	163.04	326.1	C15H18O8	[M-H]-	p-Coumaric acid-4-O-glucoside*	Phenolic acids	Phenolic acids	117405-48-8	1	190712	208888	172394	186483	177778	272660	264771	246800	284934	266094	223742	198967	174586	185848	227425	C06739	-
mws0275	133.01	71.01	134.022	C4H6O5	[M-H]-	L-Malic acid*	Organic acids	Organic acids	97-67-6	1	483197	922449	1.41784e+06	1.30308e+06	1.43866e+06	1.75488e+06	856475	564526	629543	1.53298e+06	992347	1.02628e+06	1.03555e+06	1.3798e+06	1.22503e+06	C00149	ko00020,ko00620,ko00630,ko00710,ko01100,ko01110,ko01200
mws0221	241.031	151.983	240.024	C6H12N2O4S2	[M+H]+	L-Cystine	Amino acids and derivatives	Amino acids and derivatives	56-89-3	3	43812.4	52224.7	101083	150084	118862	49569.5	65873.7	36052.7	65719.2	101062	77695.4	96211.5	54339.2	42314.5	43442.1	C00491	ko00270,ko01100,ko02010
mws2608	222.097	84.0451	221.09	C8H15NO6	[M+H]+	N-Acetyl-D-galactosamine	Others	Saccharides	1811-31-0	3	969965	330977	85035	353066	321303	366084	273427	313943	285350	298885	301815	461414	364710	318785	423551	C01132	ko00052,ko00520,ko01100,ko01250
Zmdp001857	311.124	165.055	310.116	C14H18N2O6	[M+H]+	γ-Glutamyltyrosine	Amino acids and derivatives	Amino acids and derivatives	7432-23-7	3	137241	143286	71852.2	54458.9	92962.6	61881.9	27516.7	8340	23241.6	47527.4	49049.2	15858.9	43841.7	54487.4	58146.8	-	-
pmp001257	272.222	254.211	271.215	C15H29NO3	[M+H]+	Tridecanoylglycine	Amino acids and derivatives	Amino acids and derivatives	-	3	35979.2	39914.2	193136	47257.5	70048.3	59627.1	250225	45939.6	6807.4	9	9	9	35225.2	46680	43907	-	-
MA10039641	341.11	89.02	342.116	C12H22O11	[M-H]-	D-Lactose*	Others	Saccharides	63-42-3	1	451416	417499	379618	440801	675432	396956	641125	702601	499651	614869	691971	606584	731443	560700	597484	C01970	-
Labp005003	373.22	135.12	372.215	C19H32O7	[M+H]+	myrsinionoside A	Terpenoids	Sesquiterpenoids	-	3	22164.2	24682.3	41675.5	96064.5	90931.9	29839.8	102975	23784.3	27424	158878	96390.3	91140.9	50019.4	41824.8	37926.7	-	-
pmb1650	279.232	149.132	278.225	C18H30O2	[M+H]+	Octadeca-11E,13E,15Z-trienoic acid	Lipids	Free fatty acids	25575-00-2	3	1.89033e+06	1.67637e+06	2.32431e+06	1.96766e+06	2.23117e+06	1.86547e+06	2.49907e+06	1.93555e+06	2.20952e+06	2.14274e+06	2.60861e+06	1.91098e+06	2.21691e+06	1.69331e+06	1.82231e+06	-	-
pme3083	164.035	120.045	165.043	C8H7NO3	[M-H]-	2-(Formylamino)benzoic acid	Phenolic acids	Phenolic acids	3342-77-6	3	1.7015e+06	2.03402e+06	2.29843e+06	1.65119e+06	1.32901e+06	3.70068e+06	1.46874e+06	1.66257e+06	1.52437e+06	2.15847e+06	1.62528e+06	1.59277e+06	1.68169e+06	1.79916e+06	2.19742e+06	C05653	ko00380,ko01100
Lmgp004731	433.11	271.06	432.106	C21H20O10	[M+H]+	Genistein-7-O-galactoside*	Flavonoids	Isoflavones	-	2	9	9	9	2.22641e+07	2.94151e+07	9.10846e+07	9	9	9	4.93074e+07	3.52963e+07	3.33201e+07	3.52084e+07	3.05632e+07	2.64217e+07	-	-
Lskp211409	497.31	335.26	496.304	C27H44O8	[M+H]+	Ergosta-5,24(28)-diene-3,20,26-triol (Podecdysone C)	Steroids	Steroid	19458-46-9	3	43785.2	52768.1	66269.3	24133.9	26650.7	98489.3	53043	125890	62496.3	26102	26828.2	39663.7	61317.9	52320.1	46166.3	C16500	-
mws0596	154.05	136.039	153.043	C7H7NO3	[M+H]+	3-Hydroxyanthranilic acid	Alkaloids	Phenolamine	548-93-6	3	149776	135432	179328	169541	93512.8	116577	185890	212574	187421	118402	130953	145135	195241	164373	147470	C00632	ko00380,ko01100,ko01240
Ladp010006	421.16	365.1	420.157	C25H24O6	[M+H]+	Rhynedulin B	Flavonoids	Isoflavones	-	3	95326.6	1.24175e+06	1.52124e+07	6.63454e+06	195948	58731.2	218903	52427.2	83425.6	1.19588e+06	1.10782e+06	1.23792e+06	2.96806e+06	2.39445e+06	2.28871e+06	-	-
Lmdp105647	1245.59	937.48	1244.58	C60H92O27	[M+H]+	AcetylSoyasaponin A3	Terpenoids	Triterpene Saponin	117210-16-9	2	70595.5	760365	33599.2	11185.7	61116.7	57991.2	71245.3	27536.7	55060.1	80110.4	17487.7	8095.33	39021.3	39207	49700.7	-	-
MWS201436	248.16	84.0813	247.153	C10H21N3O4	[M+H]+	Lys-Thr	Amino acids and derivatives	Amino acids and derivatives	97791-84-9	3	47267.1	63758.3	102879	133046	199094	327331	111195	74424.5	92835.4	149173	119164	147189	105274	139397	132451	-	-
Wcgp011536	263.2	95.09	262.193	C17H26O2	[M+H]+	6-hydroxy-4b,8,8-trimethyl-3,4,4a,5,6,7,8a,9-octahydro-1H-phenanthren-2-one	Others	Others	-	3	4.33281e+06	5.70803e+06	5.28144e+06	3.83079e+06	3.43084e+06	5.41912e+06	2.49335e+06	2.71184e+06	2.42567e+06	1.6698e+06	1.99174e+06	3.18255e+06	4.48194e+06	3.43156e+06	3.65411e+06	-	-
pmp000088	401.14	147.04	400.137	C18H24O10	[M+H]+	Regaloside A	Phenolic acids	Phenolic acids	114420-66-5	3	41680	71605.9	90136.3	103112	171630	140266	99959.2	48950.1	37627.2	169876	124042	109027	82609.9	109294	91513.7	-	-
Laxp008689	269.08	213.09	268.074	C16H12O4	[M+H]+	(2Z)-6-hydroxy-2-(3-methoxybenzylidene)-1-benzofuran-3(2H)-one	Flavonoids	Other Flavonoids	1234351-88-2	2	17329.3	375069	40767.7	17266.5	63469.8	48313.4	12667.7	42901.3	2802.26	71455.3	34952.5	581140	117020	90555.9	93714.7	-	-
Ramp002586	595.17	271.06	594.159	C27H30O15	[M+H]+	Genistein-7,4'-di-O-beta-D-glucopyranoside	Flavonoids	Isoflavones	36190-98-4	1	765378	1.41764e+06	2.0625e+06	2.26529e+06	2.89288e+06	1.1747e+06	567716	326347	703273	1.28568e+06	1.54842e+06	2.85452e+06	1.80838e+06	1.67872e+06	2.20344e+06	-	-
Lahp002608	188.07	118.07	187.063	C11H9NO2	[M+H]+	3,5-Dihydro-2H-Furo[3,2-C]Quinolin-4-One*	Alkaloids	Quinoline alkaloids	-	1	372765	323577	219778	309568	345086	218073	312531	269285	281857	297485	365852	378726	363627	276078	300170	-	-
Lmsp102219	271.06	197.06	270.053	C15H10O5	[M+H]+	Aloe emodin	Quinones	Anthraquinone	481-72-1	1	29554.1	25404.7	48394.3	40942.5	67603.2	63806.5	11695.9	764336	6467.59	45375.5	29968	56700.5	95576.9	72847.3	93701.2	C10294	-
MWS201412	262.138	84.0816	261.132	C10H19N3O5	[M+H]+	Lys-Asp*	Amino acids and derivatives	Amino acids and derivatives	20556-18-7	3	191820	138577	175476	327837	191130	534842	376152	362643	299935	363876	318025	122606	241918	290340	324051	-	-
Lagp006240	561.159	313.107	560.151	C27H28O13	[M+H]+	Malonyl Pueroside C	Others	Lactones	-	3	2.28775e+06	1.3233e+06	1.0267e+06	1.36716e+06	1.54446e+06	1.52273e+06	899583	682033	1.103e+06	592167	1.38654e+06	1.44442e+06	1.4178e+06	1.24154e+06	1.05862e+06	-	-
Walp007095	230.25	62.06	229.241	C14H31NO	[M+H]+	2-Amino-7-methyltridecan-1-ol*	Others	Others	-	3	14720.7	13503.2	25392.4	7636.38	8508.76	18990.6	37868.4	38319.9	9400.08	14939.1	8377.31	36012.4	41185.3	33582.6	31396.3	-	-
Layp000971	332.13	152.07	331.127	C14H21NO8	[M+H]+	Hydroxymenisdaurin D	Alkaloids	Alkaloids	-	3	3.54339e+06	3.75817e+06	3.49084e+06	1.0379e+07	2.17232e+07	1.70202e+07	2.49404e+06	405362	789963	1.12403e+07	6.34374e+06	1.41223e+07	7.29307e+06	5.69652e+06	7.52024e+06	-	-
Zmjp003291	595.17	433.12	594.159	C27H30O15	[M+H]+	Vitexin-2''-O-galactoside*	Flavonoids	Flavones	-	2	4.19581e+06	6.39914e+06	7.93614e+06	5.5422e+06	7.49559e+06	1.33892e+07	2.25918e+06	2.13759e+06	1.91587e+06	5.79498e+06	6.62255e+06	5.91995e+06	7.13261e+06	5.40832e+06	5.86998e+06	-	-
mws1329	463.088	301.036	464.096	C21H20O12	[M-H]-	Quercetin-7-O-glucoside	Flavonoids	Flavonols	491-50-9	3	21933	20324.3	41210.1	41305.3	49275	62450.2	5562.78	19700.2	15902.5	25240	23864	45287.2	29902.9	28199.8	36896.1	C12639	-
mws1434	431.1	311.05	432.106	C21H20O10	[M-H]-	Apigenin-6-C-glucoside (Isovitexin)*	Flavonoids	Flavones	38953-85-4	1	594750	311484	317847	270034	232888	837057	117323	254989	220507	99256.8	261708	209205	380398	303524	293661	C01714	ko00944
pmp001198	132.1	57.03	131.095	C6H13NO2	[M+H]+	6-Deoxyfagomine	Alkaloids	Piperidine alkaloids	197449-09-5	1	8.77938e+06	4.562e+06	7.31698e+06	3.72466e+06	4.63813e+06	3.06076e+06	4.05988e+06	3.33242e+06	2.28919e+06	3.31177e+06	3.30653e+06	3.51156e+06	4.50001e+06	3.65136e+06	4.8909e+06	-	-
Wbsp000161	442.26	442.26	441.252	C26H35NO5	[M+H]+	Lannotinidine C	Alkaloids	Alkaloids	-	3	171804	172085	115529	414612	153317	231796	120870	83254.8	162067	274352	165018	269301	284958	272147	214557	-	-
MWS04555g	132.1	86.1	131.095	C6H13NO2	[M+H]+	D-Allo-Isoleucine*	Amino acids and derivatives	Amino acids and derivatives	1509-35-9	1	3.49349e+06	1.67147e+06	1.9755e+06	1.2758e+06	1.36449e+06	953880	1.25055e+06	1.00318e+06	664720	1.11106e+06	1.03026e+06	1.04427e+06	1.31859e+06	1.12337e+06	1.50757e+06	-	-
pmb0981	348.07	136.062	347.063	C10H14N5O7P	[M+H]+	Adenosine 5'-monophosphate	Nucleotides and derivatives	Nucleotides and derivatives	61-19-8	3	1.41959e+06	969144	860599	840963	708977	870540	1.02828e+06	954899	1.82721e+06	690942	965557	1.30553e+06	1.15661e+06	864792	987205	C00020	ko00230,ko00908,ko01100,ko01110,ko01232,ko01240
Wcgp002561	265.14	119.09	264.136	C15H20O4	[M+H]+	6-(1,2-dihydroxyethyl)-3-hydroxy-2,2,5,7-tetramethyl-3H-inden-1-one	Others	Others	-	3	281623	310041	395543	131517	312394	238426	112811	86636.3	116059	57355.8	113502	15005	185874	150932	202619	-	-
pmf0096	88.988	70.9774	89.9953	C2H2O4	[M-H]-	Oxalic acid	Organic acids	Organic acids	144-62-7	3	221925	108308	186013	221927	182744	250821	203060	144172	132809	175222	107952	207261	149290	184330	200400	C00209	ko00230,ko00630,ko01100
Hahp000801	118.08	72.08	117.079	C5H11NO2	[M+H]+	alanine betaine	Alkaloids	Alkaloids	-	3	2.27534e+07	1.2391e+07	1.27435e+07	9.72973e+06	9.4734e+06	5.68056e+06	1.01811e+07	8.77272e+06	6.01967e+06	9.75962e+06	7.32671e+06	7.28781e+06	1.0571e+07	7.99171e+06	1.02814e+07	-	-
mws0853	209.082	179.07	210.089	C11H14O4	[M-H]-	Sinapyl alcohol*	Phenolic acids	Phenolic acids	537-33-7	3	217567	239121	369191	378075	307589	434272	298015	206850	213753	296774	110302	172366	216627	249721	290667	C02325	ko00940,ko01100,ko01110
MW0108621	247.11	146.06	246.1	C13H14N2O3	[M+H]+	N-Acetyl-D-tryptophan	Amino acids and derivatives	Amino acids and derivatives	2280-01-5	3	184017	115684	837802	372391	351539	70491.5	105554	82865.4	105024	481458	218056	223743	349286	262043	332349	C03137	-
mws0671	120.066	74.0601	119.058	C4H9NO3	[M+H]+	L-Homoserine*	Amino acids and derivatives	Amino acids and derivatives	672-15-1	3	1.89715e+06	1.5709e+06	1.19233e+06	693728	2872010	588411	2064865	517104	2781915	452001	943115	382713	996562	741003	911257	C00263	ko00260,ko00270,ko00300,ko00920,ko01100,ko01110,ko01230
Qatp004010	249.15	157.1	248.141	C15H20O3	[M+H]+	Micheliolide	Terpenoids	Sesquiterpenoids	68370-47-8	3	120199	70627.3	136695	108644	250225	193470	84282.5	43817.9	69922.8	268590	275270	105358	117943	111715	88304.8	C09507	-
mws0001	133.06	74.02	132.054	C4H8N2O3	[M+H]+	L-Asparagine	Amino acids and derivatives	Amino acids and derivatives	70-47-3	1	2.05629e+06	1.86483e+06	1.16263e+06	552100	1.01514e+06	481241	1.58478e+06	2.08281e+06	2.9939e+06	571573	914112	992997	1.57549e+06	1.22664e+06	1.62966e+06	C00152	ko00250,ko00460,ko00970,ko01100,ko01110,ko01230
pme3475	273.076	153.018	272.068	C15H12O5	[M+H]+	Butin; 7,3',4'-Trihydroxyflavanone	Flavonoids	Flavanones	492-14-8	3	36569.3	46608.6	72264.6	33914.3	33752	42365.7	25094.1	3.61757e+06	40500.9	44901.6	16321.5	25739.1	355286	275302	364714	C09614	ko00941
Yajn004789	413.14	119.05	414.153	C19H26O10	[M-H]-	(2R,3S,4S,5R,6S)-2-((((2S,3R,4S)-3,4-dihydroxy-4-(hydroxymethyl)tetrahydrofuran-2-yl)oxy)methyl)-6-(4-vinylphenoxy)tetrahydro-2H-pyran-3,4,5-triol	Phenolic acids	Phenolic acids	-	3	111819	283146	144875	513075	527304	188299	316313	72659.5	190151	602374	441630	292914	303712	262820	353589	-	-
mws0263	128.035	82.0298	129.043	C5H7NO3	[M-H]-	5-Oxo-L-Proline*	Amino acids and derivatives	Amino acids and derivatives	98-79-3	3	39109.5	47506.7	18579.1	20129.9	21732.4	26036.5	63445.4	48272.6	57486.7	25139.9	37652.7	26612.6	29385	27625.9	36375.5	C01879	ko00480,ko01100
pme0088	285.041	151.004	286.048	C15H10O6	[M-H]-	Luteolin (5,7,3',4'-Tetrahydroxyflavone)	Flavonoids	Flavones	491-70-3	1	4769.8	3619.11	9665.44	2672.68	5895.61	8768.99	2265.08	1.53184e+06	1705.31	5884.03	6449.93	1929.42	119425	139295	161045	C01514	ko00941,ko00944,ko01100,ko01110
Lmmp006307	973.5	471.35	972.493	C48H76O20	[M+H]+	Bayogenin-3-O-glucuronide-28-O-(2''-O-Rhamnosyl)glucoside*	Terpenoids	Triterpene Saponin	-	2	78697.1	150458	153221	92240.8	172140	165252	60560.5	29588.9	88392	166875	130676	155356	107001	99932.1	131961	-	-
Zmzn003953	309.2	227.2	310.214	C18H30O4	[M-H]-	13(s)-hydroperoxy-(9z,11e,15z)-octadecatrienoic acid	Lipids	Free fatty acids	67597-26-6	1	1.44498e+06	1.40429e+06	1.41708e+06	1.52418e+06	1.78912e+06	1.849e+06	1.89553e+06	1.92593e+06	1.64311e+06	2.21514e+06	2.03063e+06	2.07135e+06	1.49628e+06	1.60584e+06	1.97823e+06	C04785	ko00592,ko01100,ko01110
pmp000343	269.08	254.05	268.074	C16H12O4	[M+H]+	Isoformononetin	Flavonoids	Isoflavones	486-63-5	2	26675	82813.2	106175	95035	82629.6	61685	11724.4	16940.7	9857.2	41384.7	19946	117404	40352.9	30284.5	33217.4	C12125	ko00943,ko01110
Zmdp000292	189.135	70.0652	188.127	C7H16N4O2	[M+H]+	Arginine methyl ester*	Amino acids and derivatives	Amino acids and derivatives	-	3	7.49587e+06	9.06436e+06	5.85629e+06	3.31404e+06	6.63904e+06	2.7672e+06	8.12144e+06	7.41238e+06	1.13971e+07	3.08452e+06	4.1103e+06	2.90631e+06	6.69406e+06	5.22588e+06	5.20422e+06	-	-
MWS201444	204.097	84.0448	203.091	C7H13N3O4	[M+H]+	Gln-Gly	Amino acids and derivatives	Amino acids and derivatives	2650-65-9	3	1.40493e+07	8.88699e+06	8.16634e+06	1.4533e+07	1.51558e+07	1.4583e+07	1.36322e+07	1.35525e+07	7.54852e+06	13178606	1.20662e+07	1.39897e+07	1.62573e+07	1.33317e+07	1.22195e+07	-	-
Zbqn004682	289.08	203.08	290.09	C14H14N2O5	[M-H]-	N-(malonyl)tryptophan	Amino acids and derivatives	Amino acids and derivatives	-	1	42671.7	37174.3	52737.6	49167.7	25127.4	17219	40173.7	50471.7	31054	42118.7	61619.1	48310.6	38306.1	31704.2	28678.7	-	-
Zmjp006894	1091.6	423.37	1090.59	C54H90O22	[M+H]+	Gypenoside LXIX	Terpenoids	Triterpene Saponin	-	3	17833.4	3340	46004.2	66884.3	33139.3	39125.5	49938.3	26461	11810.2	12545.7	24204.1	49808.5	30996.8	37221.8	27799.5	-	-
MWS0813	128.036	82.0295	129.043	C5H7NO3	[M-H]-	5-Oxoproline*	Amino acids and derivatives	Amino acids and derivatives	149-87-1	3	39562.4	64069.7	21735.2	22570	18913.5	21125	56392.5	55131.6	52644.8	25491.3	45290.8	22729.7	34516.5	34271.7	44179.8	C02237	ko00470,ko01100
Labn003976	517.23	205.12	518.236	C24H38O12	[M-H]-	Vomifoliol 9-[Xylosyl-(1->6)-Glucoside]	Terpenoids	Monoterpenoids	-	1	40511.2	76603.8	135973	204446	261376	124499	95435.2	73713.2	90956.8	452367	252365	210504	112005	150442	142394	-	-
pmb0883	482.324	341.305	481.317	C23H48NO7P	[M+H]+	LysoPE 18:0	Lipids	LPE	69747-55-3	3	68918.5	76346.2	76905.4	125042	111293	188581	72847.1	85432.6	72526.3	47511.9	65151.3	74271.2	97402.9	72130	83295.8	-	-
Zbbn005097	549.17	343.12	550.169	C26H30O13	[M-H]-	10-O-Feruloy-geniposidic acid	Terpenoids	Monoterpenoids	-	3	16742.2	21898.2	53738.4	33380.8	45684.1	61609.4	18351.5	18245.5	13895.5	21542.5	11315.1	18906.4	19588.2	26050.1	25428.8	-	-
Yaln008277	393.22	311.22	394.236	C22H34O6	[M-H]-	Trijugin A	Terpenoids	Sesquiterpenoids	-	3	738780	539319	1.09699e+06	700430	749430	1.50103e+06	707528	779957	901262	418609	538296	1.0018e+06	975278	739540	783610	-	-
MWS2442	259.02	96.97	260.03	C6H13O9P	[M-H]-	D-Fructose 6-Phosphate*	Others	Saccharides	643-13-0	1	1.19724e+06	4.14359e+06	702914	759653	665245	545783	7.17128e+06	5.95791e+06	1.35756e+07	1.7986e+06	2.74633e+06	2.45654e+06	2.25408e+06	2.08457e+06	1.66798e+06	C00085	ko00052,ko00500,ko00710,ko01100,ko01110,ko01200
Jmmn005926	613.29	161.05	614.294	C30H46O13	[M-H]-	Forskoditerpenoside B	Terpenoids	Ditepenoids	-	3	84451.5	150518	175700	53153.6	148098	135166	83590.7	36388.8	64785.9	72304.9	45293.2	38963.5	89043.7	90481.1	115394	-	-
mws2104	193.07	59.01	194.079	C7H14O6	[M-H]-	D-Pinitol*	Others	Saccharides	10284-63-6	1	953513	816938	727988	571854	731508	811016	540122	810641	1.03049e+06	657579	1.62093e+06	620441	770915	576001	741869	C03844	-
pme3188	323.029	211.001	324.036	C9H13N2O9P	[M-H]-	Uridine 5'-monophosphate	Nucleotides and derivatives	Nucleotides and derivatives	58-97-9	3	80531.4	68948.5	25087.8	28216.2	31963.9	58065.3	89153	43936.1	62684.4	48550.3	56024.4	44817.9	38946.9	29583.2	38998.6	C00105	ko00240,ko01100,ko01232,ko01240
MW0132780	253.05	224.05	254.058	C15H10O4	[M-H]-	3,6-Dihydroxyflavone	Flavonoids	Flavonols	108238-41-1	3	1.81855e+06	1.13801e+06	2.49145e+06	2.30942e+06	3.13062e+06	3.66644e+06	834503	9.94547e+06	744265	2.64441e+06	2.70816e+06	3.04726e+06	2.45495e+06	3.02865e+06	3.33093e+06	-	-
pme2559	174.041	88.0404	175.048	C6H9NO5	[M-H]-	N-Acetyl-L-Aspartic Acid	Amino acids and derivatives	Amino acids and derivatives	997-55-7	3	50733	82380.7	42484	104166	84595	133883	83448.6	82738.2	68504.8	113060	43437.6	104587	49322.2	62747.4	48209.5	C01042	ko00250,ko01100
Zmlp003063	741.23	433.12	740.216	C33H40O19	[M+H]+	Luteolin-7-O-(2''-O-rhamnosyl)rutinoside*	Flavonoids	Flavones	-	3	937744	1.09027e+06	1.55257e+06	2.28595e+06	2.44507e+06	1.97562e+06	890886	631971	2960465	1.45574e+06	2.41967e+06	1.96734e+06	1.26633e+06	1.67004e+06	1.67176e+06	-	-
Zmbp002538	205.1	146.06	204.09	C11H12N2O2	[M+H]+	1-Methoxy-indole-3-acetamide*	Alkaloids	Plumerane	-	1	963488	820834	674900	1.21178e+06	1.03052e+06	506937	796934	716617	764243	634122	999761	865605	966104	770832	732628	-	-
pme1228	221.092	204.065	220.085	C11H12N2O3	[M+H]+	5-Hydroxy-L-tryptophan	Amino acids and derivatives	Amino acids and derivatives	4350-09-8	3	72397.1	108621	117405	180530	194552	179382	127040	108260	101964	141239	165180	229108	132180	119532	160365	C00643	ko00380,ko01100
MW0158718	415.16	295.06	416.158	C21H24N2O7	[M-H]-	TyrMe-Val-OH	Amino acids and derivatives	Amino acids and derivatives	-	3	8.71625e+06	7.51568e+06	6.25452e+06	1.25634e+07	1.25003e+07	2.08409e+07	5.38289e+06	7.0394e+06	6.81181e+06	2.19758e+06	7.55222e+06	9.95365e+06	8.1209e+06	1.09431e+07	1.03801e+07	-	-
MWSslk209	421.15	259.1	420.142	C21H24O9	[M+H]+	Rhapontin	Others	Stilbene	155-58-8	2	77168.1	55763.1	86542.1	103841	137677	101710	103008	38402.6	60774.4	53350	136478	70020	109807	143069	112231	C10288	-
MWS2673	339.253	121.101	338.246	C20H34O4	[M+H]+	5,6-DiHETrE[(±)5,6-dihydroxy-8Z,11Z,14Z-eicosatrienoic acid]	Lipids	Free fatty acids	213382-49-1	3	158326	235374	224728	226018	141522	274490	123764	167736	138432	160520	110271	180936	227654	169506	187469	C14772	ko00590,ko01100
Lmqp003887	581.15	287.05	580.143	C26H28O15	[M+H]+	Kaempferol-3-O-xylosyl(1→2)glucoside	Flavonoids	Flavonols	-	2	234687	255766	563008	268813	1982035	570620	57122.3	86785.9	109980	2032745	298399	1747325	234668	302029	315917	-	-
Lagp004516	1121.57	439.36	1120.57	C54H88O24	[M+H]+	Subproside V	Terpenoids	Triterpene Saponin	-	2	108766	165100	103161	454660	176631	79757.2	161315	48560.7	55694.8	73355	78597.9	100368	64549.2	49939.3	67116.2	-	-
Wbmp003697	209.15	55.05	208.146	C13H20O2	[M+H]+	(R)-3-(3'-Hydroxybutyl)-2,4,4-trimethylcyclohexa-2,5-dienone	Terpenoids	Sesquiterpenoids	-	1	73254.7	83487.7	119996	145691	222398	126959	160066	63078.7	90856.6	249221	125553	166379	151172	118122	159497	-	-
pma3101	256.082	124.039	256.082	C11H14NO6+	[M]+	Nicotinate D-ribonucleoside	Others	Vitamin	17720-18-2	3	1.67812e+06	2.13127e+06	2.49416e+06	4.70195e+06	4.59606e+06	4.49942e+06	6.62816e+06	4.73742e+06	4.7654e+06	3.95851e+06	4.55647e+06	5.4467e+06	3.41409e+06	4.0371e+06	4.65071e+06	C05841	ko00760,ko01100
Lhyp080702	353.23	261.22	352.225	C20H32O5	[M+H]+	Leopersin C(15-epi-leopersin C)	Terpenoids	Monoterpenoids	172821-84-0	3	2.23961e+06	2.8244e+06	4.18926e+06	1.2069e+06	1.32075e+06	3.68091e+06	1.64941e+06	3.1028e+06	1.73634e+06	896973	788875	1.6438e+06	3.01148e+06	2.37439e+06	2.29205e+06	-	-
Zbqn004681	245.09	203.08	246.1	C13H14N2O3	[M-H]-	N-acetyl-tryptophan	Amino acids and derivatives	Amino acids and derivatives	-	1	1.64264e+06	1.60281e+06	1.66166e+06	2.43751e+06	1.63192e+06	1.11857e+06	2.42478e+06	2.97429e+06	2.49688e+06	2.64319e+06	3.00368e+06	2.1994e+06	1.61449e+06	1.86866e+06	2.19552e+06	-	-
pmb1574	277.216	93.0699	276.209	C18H28O2	[M+H]+	9,12-Octadecadien-6-Ynoic Acid	Lipids	Free fatty acids	61481-29-6	3	20001	8223.66	26892.2	15117.5	19682.1	73934.2	32406.2	34353.5	20033.8	9977.57	18298.7	59843.3	17770.9	22225.6	16747.4	-	-
pme3732	244.093	112.05	243.085	C9H13N3O5	[M+H]+	Cytidine	Nucleotides and derivatives	Nucleotides and derivatives	65-46-3	3	55015	77015.3	90754.7	110116	118757	119811	33342.2	29459.2	37897.3	34300.5	60198	47568.8	54734.5	69080.5	74428.3	C00475	ko00240,ko01100,ko01232,ko02010
pmb0863	492.308	184.073	491.301	C24H46NO7P	[M+H]+	LysoPC 16:2(2n isomer)	Lipids	LPC	-	3	8530.72	2533.69	8548.32	18573.3	4756.56	31430.2	11177.6	28455.5	22210.6	11045.4	7699.8	8376.19	7780.95	9343.36	10628.7	-	-
Zmgn000447	184.98	78.9583	185.993	C3H7O7P	[M-H]-	3-Phospho-D-glyceric acid	Others	Saccharides	820-11-1	3	583131	797229	662455	450043	269303	355109	775367	841619	766899	553034	352540	544903	715309	959107	934069	C00197	ko00010,ko00030,ko00260,ko00270,ko00561,ko00630,ko00710,ko01100,ko01110,ko01200,ko01230,ko01240
pme0295	146.081	86.0601	145.074	C6H11NO3	[M+H]+	4-Acetamidobutyric acid	Organic acids	Organic acids	3025-96-5	3	138286	151794	188702	126106	148260	167256	221153	179899	187613	165465	190019	209933	105878	142301	137851	C02946	ko00330,ko01100
Lakn003294	343.1	181.05	344.111	C15H20O9	[M-H]-	2-β-D-Glucopyranosyloxy-5-hydroxyphenylacetic acidmethylester	Phenolic acids	Phenolic acids	-	3	200228	144683	181429	155443	171406	157207	121937	96520.1	70933.5	101645	109775	100883	98172.1	132767	126380	-	-
MWS201414	230.115	70.0659	229.106	C9H15N3O4	[M+H]+	Pro-Asn	Amino acids and derivatives	Amino acids and derivatives	107856-82-6	3	654339	666956	681338	1.32333e+06	1.50687e+06	1.44474e+06	893699	565902	689110	1.43982e+06	950409	1.25015e+06	796196	936190	1.0867e+06	-	-
Walp007190	362.33	300.29	361.319	C20H43NO4	[M+H]+	2-AminoicoSane-1,5,7,19-tetraol	Others	Others	-	2	1.46422e+06	1.72465e+06	2.01765e+06	1.98032e+06	1.98581e+06	2.55594e+06	2.46223e+06	1.65634e+06	1.78593e+06	1.50825e+06	1.65971e+06	1.9612e+06	4.47228e+06	3.41994e+06	3.49276e+06	-	-
Lacp008012	337.15	281.08	336.136	C21H20O4	[M+H]+	3-Hydroxy-9-methoxy-10-(3,3-dimethylallyl)pterocarpene	Flavonoids	Other Flavonoids	-	3	746258	92135.7	2.37934e+06	20001.6	128130	1.2185e+06	1931.93	11483.7	1555.36	110292	306321	1.4276e+06	663562	505769	520162	-	-
mws1014	209.044	149.022	208.037	C10H8O5	[M+H]+	Fraxetin (7,8-Dihydroxy-6-methoxycoumarin)	Lignans and Coumarins	Coumarins	574-84-5	3	118362	88419.7	110736	133400	130167	110345	89408.2	45419.1	55094.7	114700	102304	107004	63590.3	83506.7	65477.8	C09265	ko00999,ko01110
pme0274	132.1	69.07	131.095	C6H13NO2	[M+H]+	6-Aminocaproic acid	Organic acids	Organic acids	60-32-2	2	7.11151e+06	3.92617e+06	5.22526e+06	2.77518e+06	4.0227e+06	2.43351e+06	3.2794e+06	2.98132e+06	1.76935e+06	2.57406e+06	2.86655e+06	2.86527e+06	3.59085e+06	2.9273e+06	4.00701e+06	C02378	ko01100
mws1035	741.22	433.11	740.216	C33H40O19	[M+H]+	Kaempferol-3-O-robinoside-7-O-rhamnoside (Robinin)*	Flavonoids	Flavonols	301-19-9	3	1.05639e+06	1.23647e+06	1.49252e+06	2.20647e+06	2.39318e+06	1.66644e+06	1.03815e+06	629120	1.35905e+06	1.46012e+06	2.45395e+06	2.33171e+06	1.59768e+06	1.29318e+06	1.76937e+06	C10178	-
Lskp211423	659.36	335.26	658.356	C33H54O13	[M+H]+	Intergristerone A-22-O-galactoside (Sileneoside C)(ISO1)	Steroids	Steroidal saponins	-	3	52708.3	117505	119332	28434.3	27935.8	116878	64876.5	77522.4	53695.5	22908.3	23811.9	48784.4	62942.2	51142	46845.6	-	-
Lamp011408	313.07	255.06	312.063	C17H12O6	[M+H]+	Scillascillin	Flavonoids	Other Flavonoids	52706-07-7	3	112699	37099.2	12344	43089.4	6041.16	57297.3	9320.48	1008.52	8084.69	17023.2	78117.7	6806.74	112619	90916.7	84071.7	-	-
Lacp005742	287.091	123.044	286.084	C16H14O5	[M+H]+	Homobutein	Flavonoids	Chalcones	34000-39-0	3	10005	3788.17	62511.5	3340	6670	21925.1	3439.05	114761	2280.61	29854.7	16352.5	15927.6	20180	19579	25735.6	-	-
Wbsp001938	220.12	90.06	219.111	C9H17NO5	[M+H]+	Casuarine Analogue	Alkaloids	Alkaloids	-	3	3.35952e+06	2.13526e+06	1.97421e+06	2.13126e+06	1.74032e+06	2.18667e+06	2.5513e+06	9	2.55855e+06	1.7909e+06	2.29908e+06	2.82801e+06	2.36684e+06	1.89785e+06	2.59972e+06	-	-
pme0181	170.092	124.088	169.085	C7H11N3O2	[M+H]+	3-Methyl-L-Histidine*	Amino acids and derivatives	Amino acids and derivatives	368-16-1	3	946159	1.05618e+06	1.1111e+06	917395	1.49834e+06	962103	929603	936025	781766	920241	977667	966768	1.194e+06	967927	887556	C01152	ko00340,ko01100
mws0597	190.051	146.061	191.058	C10H9NO3	[M-H]-	5-Hydroxyindole-3-acetic acid	Alkaloids	Plumerane	54-16-0	3	27012	211033	174269	318832	210785	267867	105022	119290	175778	127667	146575	239433	175201	210733	154971	C05635	ko00380,ko01100
MWSHY0147	255.07	199.08	254.058	C15H10O4	[M+H]+	Daidzein	Flavonoids	Isoflavones	486-66-8	1	1.90169e+06	2.10976e+06	4.7664e+06	4.80364e+06	6.7221e+06	8.12861e+06	1.06559e+06	1.54907e+07	583745	3.49416e+06	3.19091e+06	5.38288e+06	5.43453e+06	4.00501e+06	4.46674e+06	C10208	ko00943,ko01100,ko01110
Zahp011689	205.09	149.02	204.079	C12H12O3	[M+H]+	2,2-dimethylchromene-6-carboxylic acid	Others	Others	34818-56-9	1	9.71453e+06	7.22563e+06	1.18262e+07	8.8799e+06	1.00735e+07	7.43863e+06	1.00532e+07	9.39579e+06	5.47047e+06	3.11375e+06	6.80462e+06	8.9234e+06	7.14031e+06	5.42165e+06	5.56553e+06	-	-
MWSslk182	313.11	283.07	312.1	C18H16O5	[M+H]+	5,6,7-Trimethoxyflavone	Flavonoids	Flavones	973-67-1	3	322089	153171	7198.5	220729	10386.1	1195.28	37993.8	4791.73	901.8	143676	477505	11691.5	617188	452609	583722	-	-
mws0242	173.082	111.082	174.089	C8H14O4	[M-H]-	Suberic Acid	Organic acids	Organic acids	505-48-6	3	128773	111917	105390	84561.6	86578.5	59069.1	102311	145444	161702	124159	128907	108791	82844.2	104670	113785	C08278	-
Lhmp091622	959.52	457.36	958.514	C48H78O19	[M+H]+	Soyasaponin A3	Terpenoids	Triterpene Saponin	114077-04-2	1	1.12345e+06	1.11593e+06	944773	1.13015e+06	1.30818e+06	913162	924975	1186595	576083	914360	1.93956e+06	1.08621e+06	1.29703e+06	1.06139e+06	955089	-	-
pmn001420	341.09	179.04	342.095	C15H18O9	[M-H]-	1-O-Caffeoyl-β-D-glucose*	Phenolic acids	Phenolic acids	14364-08-0	1	1.42016e+06	2.05801e+06	1.37628e+06	2.01165e+06	1.19615e+06	634297	4.56306e+06	9.61766e+06	4.03356e+06	4.75811e+06	4.22855e+06	3.5102e+06	2.31957e+06	3.10816e+06	3.09655e+06	C10433	-
MWSmce556	136.075	91.0587	135.068	C8H9NO	[M+H]+	2'-Aminoacetophenone	Others	Ketone compounds	551-93-9	3	40099.8	56632.4	77948	61484.5	88939	96064.6	52046.7	37156.4	53140.1	107663	51525.8	71732.8	58417.6	59657.4	76917	-	-
Zbsp002083	595.17	271.06	595.166	C27H31O15+	[M]+	Pelargonidin-3,5-O-diglucoside	Flavonoids	Anthocyanidins	17334-58-6	3	857375	392378	985276	308749	741243	3.09625e+06	162039	197372	156129	589945	185299	525157	860896	751528	623378	C08725	ko00942
Lhdp120307	403.19	193.12	402.189	C19H30O9	[M+H]+	Bridelionoside A	Terpenoids	Monoterpenoids	-	3	3374.51	41680	21845.8	15524.9	22821.5	22848.3	9225.22	9735.56	10681.2	51680	10005	15922.8	16675	12811.3	17488.4	-	-
Lmfp005243	1092.56	1092.56	1091.55	C52H85NO23	[M+H]+	Lycoperoside A	Alkaloids	Steroid alkaloids	-	3	616110	373180	560997	375810	1079080	598365	589555	688252	256384	441590	542575	810640	548792	448805	402581	-	-
Zmdp003228	549.16	255.07	548.153	C26H28O13	[M+H]+	Daidzein-7-O-apiosyl(1→6)glucoside	Flavonoids	Isoflavones	-	1	882417	1.35857e+06	1.63731e+06	1.49481e+06	2.43954e+06	2.65971e+06	947941	500394	696596	1.08325e+06	1.37796e+06	1.40663e+06	1.65736e+06	1.21179e+06	1.57715e+06	-	-
Zmmp000635	130.09	84.08	129.079	C6H11NO2	[M+H]+	(2S)-2-amino-4-methyl-4-pentenoic acid	Amino acids and derivatives	Amino acids and derivatives	-	1	827192	816585	803397	836162	1.09039e+06	917480	901161	991220	1.22903e+06	1.03718e+06	1.07152e+06	1.01131e+06	870354	774133	1.05803e+06	-	-
MWS20987	174.124	70.0655	173.116	C7H15N3O2	[M+H]+	N5-(1-Iminoethyl)-L-ornithine	Amino acids and derivatives	Amino acids and derivatives	36889-13-1	3	268621	232986	328770	456768	445393	371767	246366	212540	253524	292621	363484	306083	394193	314070	292698	-	-
Lakn000379	665.22	383.12	666.237	C28H42O18	[M-H]-	2,5-Dihydroxyphenylacetate ethyl triglucoside	Phenolic acids	Phenolic acids	-	2	77809.7	226335	252602	322638	406050	109456	1.19864e+07	1.16398e+07	9.07729e+06	7.35454e+06	1.26245e+07	1.33183e+07	7.25731e+06	5.42017e+06	5.72809e+06	-	-
MWSslk097	195.065	163.04	194.058	C10H10O4	[M+H]+	Dimethyl phthalate	Phenolic acids	Phenolic acids	131-11-3	3	1.99477e+06	1.52083e+06	1.48539e+06	1.74233e+06	1.86218e+06	2.13988e+06	1.71131e+06	2.03927e+06	1.8025e+06	1.7476e+06	1.91464e+06	1.6481e+06	2.19263e+06	1.58915e+06	1.86641e+06	C11233	-
Wcdp010162	353.27	261.22	352.261	C21H36O4	[M+H]+	1-Monolinolenoyl-Rac-Glycerol*	Lipids	Glycerol ester	18465-99-1	1	2.13365e+06	2.21508e+06	3.88734e+06	1.24522e+06	1.6535e+06	5.66389e+06	715827	669021	274625	1.13833e+06	558083	562208	2.31815e+06	1.79716e+06	1.75355e+06	-	-
Qmgp102003	468.31	184.07	467.304	C29H41NO4	[M+H]+	O-Acetyljervine	Alkaloids	Steroid alkaloids	14788-78-4	3	79313.7	107085	145486	119049	86485.2	226677	69171	125815	125333	55400.1	77053.6	111204	124192	94841.8	95254.9	-	-
Lahp001956	188.07	118.07	187.063	C11H9O2N	[M+H]+	Pyran[3,4-b]indole-2-ketone	Alkaloids	Plumerane	-	1	357927	296208	315406	358156	370868	224583	315667	308179	290946	275304	392301	342334	379779	273808	337062	-	-
Wbmp008021	478.28	337.27	477.273	C26H39NO7	[M+H]+	(14-Ethyl-4,6,19-trimethoxy-9,11-dioxa-14-azaheptacyclo[10.7.2.12,5.01,13.03,8.08,12.016,20]docosan-21-yl)acetate	Alkaloids	Alkaloids	-	3	3.62191e+06	4.79484e+06	3.80843e+06	4.70713e+06	4.27253e+06	8.90594e+06	3.25344e+06	5.43091e+06	5.30146e+06	2.20294e+06	2.44271e+06	3.42363e+06	5.31942e+06	4.14912e+06	3.99159e+06	-	-
Lagp009061	337.11	281.04	336.1	C20H16O5	[M+H]+	Puerarone*	Flavonoids	Flavones	-	2	116056	19559.2	7.85705e+06	59740.3	24895.3	424263	9	9	9	154486	1.04345e+06	657411	1.18397e+06	874910	942617	-	-
MWSmce301	191.029	173.02	190.027	C10H6O4	[M+H]+	Coumarin-3-carboxylic Acid	Lignans and Coumarins	Coumarins	531-81-7	3	36675	68626.5	119113	146383	216781	88365	61748.3	6670	27583	130065	150085	135157	101704	131735	99426.9	-	-
Walp006011	246.24	88.08	245.236	C14H31NO2	[M+H]+	2-Aminotetradecane-1,4-diol*	Others	Others	-	3	93328.8	127780	133634	101670	129318	164586	137060	134190	206055	122784	131818	131869	354098	269324	270631	-	-
Lazp008807	661.38	337.27	660.372	C33H56O13	[M+H]+	(25S)-5β-Furost-1β,2β,3β,4β,5β,22α,26-heptaol-26-O-β-D-glucoside	Steroids	Steroidal saponins	-	3	372650	989467	880910	672731	441130	628698	443305	451197	366810	241094	313568	435716	542790	491254	671248	-	-
Zmxp003624	273.08	255.07	272.068	C15H12O5	[M+H]+	Thunberginol C	Lignans and Coumarins	Coumarins	147517-06-4	3	87831.7	78244.3	99273.5	169523	211210	220884	74086.6	62403.7	58343.4	82111.6	147198	214892	148536	112256	153549	-	-
Ladp005389	461.15	299.09	460.137	C23H24O10	[M+H]+	portulacanone D glucoside	Flavonoids	Other Flavonoids	-	3	44695.2	418889	117664	142052	425268	198977	76037.4	44887	38178.7	94247.9	108767	263692	181874	140508	136776	-	-
pmf0512	88.004	44.0131	89.0113	C2H3NO3	[M-H]-	Oxamic acid	Amino acids and derivatives	Amino acids and derivatives	471-47-6	3	35176.7	23139.9	34044.8	31238	29409.9	23444.6	38964.9	32596.4	48263.5	30966.9	36626.2	30575.3	21316.4	22425.3	28658.5	C01444	ko00230,ko01100
MWSmce689	293.248	95.0855	292.24	C19H32O2	[M+H]+	Methyl linolenate	Lipids	Free fatty acids	301-00-8	3	16853.8	18545.4	39926.5	24309.8	27184.8	54146.7	13779.6	15510.2	11197	14598	11518.1	15511.2	29153.1	20971.9	24746.6	-	-
mws4532g	133.1	70.07	132.09	C5H12N2O2	[M+H]+	D-Ornithine	Amino acids and derivatives	Amino acids and derivatives	348-66-3	3	1.28106e+06	1.29591e+06	810049	434607	877294	448491	1.05942e+06	1.33721e+06	2.12408e+06	436387	739307	741914	930034	798317	1.10821e+06	-	-
Wcop002921	263.13	199.11	262.12	C15H18O4	[M+H]+	(E)-4-hydroxy-2-(hydroxymethyl)-6-(2-hydroxyvinyl)-2,5,7-trimethyl-2,3-dihydro-1H-inden-1-one	Terpenoids	Sesquiterpenoids	-	3	55590	81159.6	84066	108719	115513	90237.6	96007.4	83753.3	85305.8	148957	77466.6	104959	80248.2	106142	110258	-	-
Hmln008466	1103.57	1043.55	1104.57	C54H88O23	[M-H]-	3-[2-O,3-O-Bis(glucosyl)-glucosyloxy]oleana-12-ene-28-oic acid glucosyl ester (Araloside V)	Terpenoids	Triterpene Saponin	340963-86-2	3	120905	113850	22586.9	28172.5	6015.58	12544.3	24449.7	8598.48	7412.06	23357.4	10512.9	15054.1	32585.4	45224.4	42200.1	-	-
MWSHY0076	417.12	297.07	416.111	C21H20O9	[M+H]+	Puerarin (7,4'-Dihydroxy-8-C-glucosylisoflavone)	Flavonoids	Isoflavones	3681-99-0	1	4.87032e+06	4.38e+06	3.48477e+06	5.63886e+06	5.41382e+06	7.2934e+06	2.94728e+06	2.76738e+06	3.4589e+06	2.10318e+06	3.41134e+06	4.29939e+06	4.88453e+06	3.75983e+06	3.66746e+06	C10524	-
MWSmce151	337.1	281.04	336.1	C20H16O5	[M+H]+	Psoralidin*	Lignans and Coumarins	Coumarins	18642-23-4	2	82091.7	9057.02	7.0927e+06	36151.3	10347.3	346169	6006	6220.82	3544.25	114613	1.03411e+06	418944	1.13891e+06	880486	851171	C10523	-
pmp000619	223.144	191.117	222.137	C12H18N2O2	[M+H]+	Kuraramine	Alkaloids	Piperidine alkaloids	79659-61-3	3	3.34994e+06	2.54158e+06	4.06707e+06	4.57635e+06	4.89406e+06	5.18396e+06	4.94546e+06	4.19827e+06	2.80003e+06	4.9301e+06	3.03235e+06	5.01181e+06	3.20036e+06	3.64447e+06	4.42962e+06	-	-
Lmsp010763	353.27	261.22	352.261	C21H36O4	[M+H]+	Monolinolenin*	Lipids	Glycerol ester	75685-85-7	1	2.0016e+06	2.16153e+06	3.92457e+06	1.25585e+06	1.77904e+06	5.46914e+06	715341	681089	252549	1.02541e+06	560927	583667	2.19114e+06	1.62949e+06	1.70392e+06	-	-
Wasn000528	337.08	277.06	338.085	C12H18O11	[M-H]-	2-O-α-D-Glucopyranosyl-L-ascorbic acid	Others	Vitamin	129499-78-1	1	3.49311e+06	4.86151e+06	5.43417e+06	1.15103e+07	1.35219e+07	1.38531e+07	6.62708e+06	4.48146e+06	5.54604e+06	1.15762e+07	9.77374e+06	7.30074e+06	5.57087e+06	5.62709e+06	7.38221e+06	C18339	-
MW0106308	245.05	102.01	222.067	C7H14N2O4S	[M+Na]+	Cystathionine	Amino acids and derivatives	Amino acids and derivatives	61135-95-3	3	1.55643e+06	1.8185e+06	2.04305e+06	1.681e+06	2.03443e+06	2.18573e+06	1.91921e+06	1.83712e+06	1.53286e+06	1.51836e+06	1.83265e+06	1.76056e+06	2.19355e+06	1.81232e+06	1.58006e+06	C00542	-
MWS201388	246.109	141.066	245.101	C9H15N3O5	[M+H]+	Asn-Hyp	Amino acids and derivatives	Amino acids and derivatives	844640-50-2	3	56166.4	73188.2	83427.8	45661.7	56599.9	91974.4	87186.7	75626.2	54607.9	67982.8	57579.4	50289.8	64684.8	90493.1	82042.6	-	-
MWS201415	231.098	70.0659	230.09	C9H14N2O5	[M+H]+	Pro-Asp	Amino acids and derivatives	Amino acids and derivatives	85227-98-1	3	1.18342e+06	1.78625e+06	1.14164e+06	588277	591055	539454	734597	1.5333e+06	1.62966e+06	661747	1.17809e+06	713445	689315	893754	667308	-	-
Zmap010726	353.23	149.1	352.225	C20H32O5	[M+H]+	Balsamiferine E	Terpenoids	Sesquiterpenoids	-	3	719339	780051	1.18042e+06	392609	343268	1.55015e+06	733542	880739	488330	394915	249302	596215	1.0757e+06	791653	846831	-	-
mws1173	271.061	243.066	272.068	C15H12O5	[M-H]-	Garbanzol	Flavonoids	Flavonols	1226-22-8	3	32214.5	51624	50276.2	42771.2	25242.5	82844	17918.9	1.68793e+06	21678.2	92048.4	12721.4	30927.8	82390.6	112168	111504	C09751	ko00941
Hmgp002327	188.07	118.06	187.063	C11H9NO2	[M+H]+	3-amino-2-naphthoic acid*	Alkaloids	Alkaloids	-	1	373459	330116	281430	371039	369585	201771	341179	248652	312915	241999	371831	319489	354556	335892	255601	-	-
pme0282	165.019	77.0397	166.027	C8H6O4	[M-H]-	Phthalic acid	Phenolic acids	Phenolic acids	88-99-3	3	53037.5	70985.8	49206	34156.5	45700.1	28921.5	75145.2	72935.1	88054.4	77851.4	56293.5	62064.1	40302.6	49207	56509.7	C01606	ko01100,ko02010
pmn001424	517.23	385.18	518.236	C24H38O12	[M-H]-	(6S,7E,9R)-6,9-Dihydroxy-4,7-megastigmadin-3-one-9-O-xylosyl(1-6)glucoside	Others	Ketone compounds	-	3	58271	139435	219253	338342	435416	215363	187198	140261	191486	599250	366152	365734	205690	249293	288369	-	-
HX1376	245.09	159.09	244.074	C14H12O4	[M+H]+	clematichinenol	Lignans and Coumarins	Coumarins	-	3	556121	390236	461468	632485	358570	207003	660090	805689	531936	594519	660974	505768	565887	404009	482157	-	-
MW0150095	378.18	137.06	377.162	C15H27N3O6S1	[M+H]+	Glu-Met-Val	Amino acids and derivatives	Amino acids and derivatives	-	3	41478.9	58491.3	80002.3	82143.2	64292.1	96209.1	15901.7	19647.7	61685	18701.9	30561	66147.1	85998.2	61659.5	80221.6	-	-
pmb2319	482.32	184.07	481.317	C23H48NO7P	[M+H]+	LysoPC 15:0*	Lipids	LPC	108273-89-8	1	264002	400774	506403	556796	435432	883897	201554	246648	270405	240809	233492	284169	436711	321965	341364	-	-
Zmcp102201	205.09	149.02	204.079	C12H12O3	[M+H]+	Senkyunolide B	Others	Lactones	93236-67-0	3	1.30171e+07	8.46689e+06	7.57148e+06	7.15715e+06	1.01072e+07	9.11558e+06	1.14961e+07	8.34161e+06	8.30538e+06	9.52301e+06	1.00789e+07	7.20729e+06	1.14699e+07	9.4071e+06	8.24291e+06	C09921	-
Zmdn003762	533.19	311.11	534.195	C23H34O14	[M-H]-	Isosyringinoside	Lignans and Coumarins	Lignans	152686-85-6	3	67974.3	107937	127059	43910.1	106251	158830	42369.1	79631.5	70120.5	98227.3	126866	131373	75338	99085.7	74374	-	-
pme0008	176.103	113.071	175.096	C6H13N3O3	[M+H]+	L-Citrulline	Amino acids and derivatives	Amino acids and derivatives	372-75-8	3	1.57453e+06	983061	858552	811821	660238	590575	981951	674024	1.01714e+06	526115	721302	686148	1.05546e+06	819787	778433	C00327	ko00220,ko01100,ko01110,ko01230
MWSmce295	245.072	113.032	244.07	C9H12N2O6	[M+H]+	1-beta-D-Arabinofuranosyluracil	Nucleotides and derivatives	Nucleotides and derivatives	3083-77-0	3	433269	698983	1.12139e+06	1.2483e+06	2.09496e+06	1.15841e+06	975873	924246	752343	1.74194e+06	1.46724e+06	1.72233e+06	1.18405e+06	1.43442e+06	1.66679e+06	-	-
Zmsp009398	655.38	313.27	654.383	C31H58O14	[M+H]+	(2r)-2-hydroxy-3-{[(2r,3r,4s,5r,6r)-3,4,5-trihydroxy-6-({[(2s,3r,4s,5r,6r)-3,4,5-trihydroxy-6-(hydroxymethyl)oxan-2-yl]oxy}methyl)oxan-2-yl]oxy}propyl hexadecanoate	Others	Others	-	3	146735	201222	154952	95456.6	138440	204669	110530	160144	107253	94068.6	108071	125034	180653	129297	149341	-	-
Zmzn000079	199.002	78.9585	200.009	C4H9O7P	[M-H]-	D-Erythrose-4-phosphate	Others	Saccharides	585-18-2	3	126854	172053	32363.8	54357.7	52869.3	30318.2	472005	436872	721654	121356	156867	128099	174838	137195	127994	C00279	ko00030,ko00400,ko00710,ko00750,ko01100,ko01110,ko01200,ko01230,ko01240
Lmfp009701	353.27	261.22	352.261	C21H36O4	[M+H]+	Glycerol 9(E),11(Z),13(E)-octadecatrienoyl ester*	Lipids	Glycerol ester	-	1	2.04113e+06	2.19752e+06	3.87764e+06	1.20702e+06	1.77126e+06	5.34811e+06	696905	595763	259221	1.12226e+06	558620	540199	2.21888e+06	1.62136e+06	1.74476e+06	-	-
MWS00411g	162.076	98.0607	161.069	C6H11NO4	[M+H]+	L-2-Aminoadipate*	Amino acids and derivatives	Amino acids and derivatives	1118-90-7	3	93542.5	39123	68455.2	69730.6	118754	143084	69709.7	76886	62098.9	83963.3	45420.3	60081.5	62266.2	44630	58939.5	-	-
Lhhp120903	205.134	58.0649	204.126	C12H16N2O	[M+H]+	N-methylcytisine	Alkaloids	Piperidine alkaloids	-	3	7691.27	8951.49	13810.9	14081.7	16189.6	11918.9	7187.08	7538	21326	7611.7	12151.2	14449.6	10005	14064.7	12920.3	-	-
mws1506	639.193	161.023	640.2	C29H36O16	[M-H]-	Plantamajoside	Phenolic acids	Phenolic acids	104777-68-6	3	11608.8	18285.7	29689.4	37538.9	72520.8	33489	12343.7	12280.2	14431.4	27062.3	14439.6	38583.7	28360.2	24631.6	20099.2	C10485	-
MWSHY0139	355.118	299.06	354.11	C20H18O6	[M+H]+	Licoisoflavone A	Flavonoids	Other Flavonoids	66056-19-7	3	25809	6233.73	442313	12316.5	17433.7	63010.1	1964.25	113691	1150.96	16068.5	40957	108037	97971.4	73262.6	74516.1	-	-
pme3511	287.052	243.062	288.059	C10H12N2O8	[M-H]-	Orotidine	Others	Vitamin	314-50-1	3	102795	69406	102570	97585	109848	106615	96035.4	105181	147423	74596.5	107463	73600.2	120090	115744	86486.1	-	-
MWS201476	227.113	110.072	226.107	C9H14N4O3	[M+H]+	Ala-His	Amino acids and derivatives	Amino acids and derivatives	3253-17-6	3	52155.3	49301.2	44918.7	34541.4	94633.5	84558.5	19838.5	32509.4	91319.2	92294.2	82367.2	77550.9	66349.6	93619.5	84513.6	-	-
Zmhn002422	355.103	193.052	356.111	C16H20O9	[M-H]-	1-O-Feruloyl-β-D-glucose	Phenolic acids	Phenolic acids	7196-71-6	3	125206	104719	100767	72692.4	85945.4	32782.3	113523	130280	120555	123221	131483	94963.6	96691	84709.6	118388	C17759	-
Lmhn007953	213.11	169.12	214.12	C11H18O4	[M-H]-	Hexylitaconic acid	Organic acids	Organic acids	-	3	147862	148368	137894	170169	141370	134690	182978	173108	175194	157573	169402	181524	128290	180109	168380	-	-
Jmlp004238	371.2	133.1	370.199	C19H30O7	[M+H]+	Byzantionoside A	Others	Ketone compounds	189109-41-9	3	41951	75025	196810	118087	79160.6	50666.8	156760	13922.2	75025	81605.3	65646.4	134510	55300.9	39351.9	45897.6	-	-
MWStz050	356.15	338.14	355.142	C20H21NO5	[M+H]+	1,2-Methylenedioxy-3,10,11-trimethoxynoraporphine	Alkaloids	Aporphine alkaloids	14050-90-9	3	40010	53696.8	54294.9	65961.5	97259.8	125060	9839.83	25733	33676.8	54271.1	46245.7	55552.8	34945.3	49232.1	41300.4	-	-
Lmmp010562	391.284	149.023	390.277	C24H38O4	[M+H]+	Diisooctyl Phthalate*	Phenolic acids	Phenolic acids	27554-26-3	3	388468	283749	264651	371299	374657	336567	247230	241026	235905	323299	229875	211372	340731	240906	305124	C14577	-
MWSslk171	407.134	227.073	408.142	C20H24O9	[M-H]-	Nodakenin	Lignans and Coumarins	Coumarins	495-31-8	3	35610.3	40076.5	64183.7	83315.1	83653.7	68356.8	48852.8	39815.5	29535.4	93965.9	39878.1	79167.9	48159.9	61411.1	68070.4	C09279	-
Hmpp002612	611.161	287.05	610.153	C27H30O16	[M+H]+	Luteolin-7-O-gentiobioside	Flavonoids	Flavones	-	3	38684.1	79301.4	124396	29224.8	107469	452324	47364.7	31093.4	35379.1	97104.8	69888.1	109788	84949.5	115482	117223	-	-
mws1333	341.109	113.022	342.116	C12H22O11	[M-H]-	Melibiose	Others	Saccharides	585-99-9	1	146831	140981	153420	170769	199861	135746	225664	243100	170218	234484	255450	229896	241836	197118	172811	C05402	ko00052,ko01100,ko02010
mws0921	149.06	131.05	150.068	C9H10O2	[M-H]-	p-Coumaryl alcohol	Phenolic acids	Phenolic acids	3690-05-9	2	2.67345e+06	2.70229e+06	1659620	3.31817e+06	2.51423e+06	4.25363e+06	2.49513e+06	2.55604e+06	2.73979e+06	2.63121e+06	2.03488e+06	2.76072e+06	2.79202e+06	3.9456e+06	3.3127e+06	C02646	ko00940,ko01100,ko01110
Lacp005014	371.21	133.1	370.199	C19H30O7	[M+H]+	3-(3'-Hydroxybutyl)-2,4,4-trimethylcyclohexa-2,5-dienone glucoside	Terpenoids	Sesquiterpenoids	-	3	28959.7	66532.4	74338.9	89768.7	150817	32971.8	342080	9118.61	18340	72312.4	41484	100923	52595.8	74573.2	67516.9	-	-
MWS0559	161.046	71.0136	162.053	C6H10O5	[M-H]-	1,6-anhydro-β-D-glucose	Others	Saccharides	498-07-7	3	113580	99952.9	89407.4	84364.9	138028	193612	78504.3	106255	81334.7	87702.4	132922	85433.4	110905	99409.6	138593	-	-
MW0153781	417.1	152.01	418.12	C20H22N2O6S	[M-H]-	Met-HoPhe-OH	Amino acids and derivatives	Amino acids and derivatives	-	3	281658	359426	338186	564191	534082	322249	339515	240941	298138	337302	315885	370097	406963	331985	289586	-	-
Zbfn002396	343.1	163.04	344.111	C15H20O9	[M-H]-	Caffeoyl-O-mannitol	Phenolic acids	Phenolic acids	-	2	158915	204385	261515	295144	492475	727967	164911	85671.1	62983.8	277787	177313	214273	210217	267022	298817	-	-
MWS20145	451.123	289.074	450.116	C21H22O11	[M+H]+	Eriodictyol-7-O-glucoside	Flavonoids	Flavanones	38965-51-4	3	156760	251250	381949	442220	743368	574862	261324	296290	206832	431884	276395	454235	335421	313149	237590	-	-
mws1603	741.26	579.21	742.268	C34H46O18	[M-H]-	Eleutheroside E	Lignans and Coumarins	Lignans	39432-56-9	3	134659	128611	181649	325549	384842	309673	80619.3	63810.4	161450	164151	500636	605444	196382	224121	275854	C20786	-
Zmdp003677	549.16	255.07	548.153	C26H28O13	[M+H]+	Daidzein-7-O-Glucoside-4'-O-Apioside	Flavonoids	Isoflavones	108069-01-8	1	989776	1.02276e+06	1.38824e+06	1.93354e+06	2.15331e+06	2.51908e+06	834977	366661	741490	1.12632e+06	1.42956e+06	2.07881e+06	1.83042e+06	1.30501e+06	1.48092e+06	-	-
Lhdp091110	975.51	473.36	974.509	C48H78O20	[M+H]+	Hydroxysoyasaponin A glucuronic acid glucose rhamnoside	Terpenoids	Triterpene Saponin	-	2	207169	741506	572820	165069	304728	196882	700055	10897.6	65672.7	1637700	80620.1	484160	215763	258553	182584	-	-
Zmgp004297	281.15	107.05	280.146	C19H20O2	[M+H]+	1-phenyl-7-(4-hydroxyphenyl)-4-ene-3-heptanone	Others	Ketone compounds	-	3	123869	114065	104878	112323	121151	136954	161447	141909	115228	113112	155820	147765	134529	97226.4	105649	-	-
Lmhp008885	440.28	299.26	439.27	C20H42NO7P	[M+H]+	LysoPE 15:0(2n isomer)*	Lipids	LPE	-	1	39658.6	52660.1	60651.7	65541.4	71917	155541	38660.9	62177.8	47345.8	35333.4	47944.1	48557.9	63922.8	55794.5	44827.1	-	-
mws1090	259.02	96.97	260.03	C6H13O9P	[M-H]-	D-Glucose-1-phosphate*	Others	Saccharides	59-56-3	1	1.88342e+06	4.02455e+06	933363	1.06208e+06	984904	698010	1.25394e+07	1.08343e+07	2.32371e+07	2.89929e+06	4.53984e+06	3.95362e+06	3.45415e+06	3.23573e+06	2.44322e+06	C00103	ko00010,ko00040,ko00052,ko00500,ko00520,ko00523,ko00561,ko01100,ko01110,ko01240,ko01250
MWSCX015	165.055	91.0526	164.047	C9H8O3	[M+H]+	Caffeic aldehyde	Phenolic acids	Phenolic acids	141632-15-7	3	207067	110768	51802.8	113114	71690	46680	40814.7	25900.5	107891	56685	43525.6	46680	47708.4	34177.6	37885.1	C10945	ko00940,ko01110
HJN083	521.202	359.15	522.21	C26H34O11	[M-H]-	Lariciresinol-4'-O-glucoside	Lignans and Coumarins	Lignans	143663-00-7	3	283260	187324	324287	407514	388133	232616	355130	257338	214517	451181	485289	319435	237555	329160	327183	-	-
Hmmn003964	359.135	197.08	360.142	C16H24O9	[M-H]-	7-Deoxyloganic acid	Terpenoids	Monoterpenoids	22487-36-1	3	31141.9	50524.5	65863.9	76545	70787.9	43538.1	47598.8	15595.1	17673.1	54953.2	33786.7	34785.4	29079.2	41363.8	34471.8	C11636	ko00902,ko01110
Yygn003903	431.23	431.22	432.236	C21H36O9	[M-H]-	dictamnoside A	Terpenoids	Sesquiterpenoids	-	3	1.62242e+07	1.33274e+07	2.46331e+07	1.62034e+07	2.481e+07	2.28971e+07	6.4829e+06	7.18314e+06	7.0919e+06	1.85476e+07	2.12855e+07	2.64434e+07	1.60452e+07	2.28811e+07	2.08782e+07	-	-
Lmsn000381	341.11	89.02	342.116	C12H22O11	[M-H]-	D-Maltose*	Others	Saccharides	69-79-4	1	467033	466279	536453	515408	520141	426962	656481	495549	635481	669489	671902	625612	736240	552273	545082	C01971	-
mws4174	222.097	138.055	221.09	C8H15NO6	[M+H]+	N-Acetyl-D-mannosamine	Others	Saccharides	7772-94-3	3	69125.1	37277	64963.8	104880	64659.5	204604	88996	68392	49879.6	35456.9	46974	54531.5	63154.6	80288.2	90646.8	C00645	ko00520,ko01100,ko01250
mws4176	237.123	120.088	236.116	C12H16N2O3	[M+H]+	L-Alanyl-L-Phenylalanine	Amino acids and derivatives	Amino acids and derivatives	3061-90-3	3	73176.7	36558.7	40048.1	49171.1	52610.7	64393.4	132562	103793	168762	51314.7	59438.3	102153	88928.7	63226.9	70574.5	-	-
Laxp004658	279.122	139.077	280.131	C15H20O5	[M-H]-	Phaseic Acid	Terpenoids	Sesquiterpenoids	24394-14-7	3	95066.5	116737	115702	55052.3	63595.3	64320.7	8470.57	10249.9	10685.4	9580.39	7277.82	6729.36	44864.8	52159.1	63839.8	C09707	ko00906
pmf0203	463.123	301.071	463.123	C22H23O11+	[M]+	Peonidin-3-O-glucoside	Flavonoids	Anthocyanidins	68795-37-9	3	84887.2	140519	100109	95879.8	124428	4.57776e+06	44982.5	126511	51680	63285.6	96253.1	200663	541595	384454	525143	C12141	ko00942
MW0112082	136.08	91.05	135.068	C8H9NO	[M+H]+	2-Aminoacetophenone*	Others	Ketone compounds	613-89-8	1	135657	91184.4	67920.7	231450	188042	150294	143160	97813.8	144771	189086	241615	226367	138255	115843	165798	-	-
Lmtn002565	329.11	167.03	330.095	C14H18O9	[M-H]-	1-O-Vanilloyl-D-Glucose	Phenolic acids	Phenolic acids	-	3	913823	513977	333197	77307.9	115686	153785	350373	524605	482860	123448	107032	342267	291900	351278	418818	C20470	-
pme0490	124.039	78.0347	123.032	C6H5NO2	[M+H]+	Nicotinic acid (Vitamin B3)	Others	Vitamin	59-67-6	1	818191	510545	356914	1.19487e+06	1.00999e+06	878090	749168	335281	652257	892981	1.29764e+06	923082	689327	727375	951553	C00253	ko00760,ko00960,ko01100,ko01110,ko01240
Lhdp090704	959.52	441.37	958.514	C48H78O19	[M+H]+	Soyasaponin βa (Soyasaponin V)	Terpenoids	Triterpene Saponin	114590-20-4	2	8555.21	62843.6	15726.3	44779.6	23159.7	45943.8	27319.8	26306.7	28553.6	43437.1	18796.3	44112.1	17832.8	21792.5	15271	-	-
mws1172	445.114	283.061	446.121	C22H22O10	[M-H]-	Trifolirhizin (Maackiain-3-O-glucoside)	Flavonoids	Isoflavones	6807-83-6	3	110538	1.00621e+06	351261	342499	1.00565e+06	395951	237787	64191.5	62159.4	203698	265065	871878	355845	505873	481328	C10538	ko00943
Yajp003950	257.1	137.06	256.095	C12H16O6	[M+H]+	methyl (2aS,2a1S,4aS,5S,6R,7aS)-2a-hydroxy-6-methoxy-2a,2a1,4a,5,6,7a-hexahydro-2H-1,7-dioxacyclopenta[cd]indene-5-carboxylate	Terpenoids	Monoterpenoids	-	3	4.82607e+06	3.34392e+06	3.29735e+06	7.89378e+06	6.26338e+06	6.9573e+06	2.93056e+06	2.32001e+06	3.08181e+06	3.7435e+06	5.56088e+06	7.79252e+06	6.09539e+06	4.22982e+06	5.4432e+06	-	-
MWS20627g	181.097	136.077	180.09	C9H12N2O2	[M+H]+	L-Tyrosinamide	Amino acids and derivatives	Amino acids and derivatives	4985-46-0	3	42789.9	80715.2	66767.6	74408.8	69541.5	73270.2	17975.4	38345	49028.9	43297.8	61685	16898.6	57722.9	56980.9	41147.5	-	-
HJN090	433.115	271.06	434.121	C21H22O10	[M-H]-	Butin-7-O-glucoside*	Flavonoids	Flavanones	-	3	356208	292651	334094	207595	150369	698591	154293	967505	156307	204616	165322	267946	263440	350635	377478	-	-
Lmsn001014	331.067	169.014	332.074	C13H16O10	[M-H]-	1-O-Galloyl-β-D-glucose*	Phenolic acids	Phenolic acids	58511-73-2	3	82672.9	90084.2	92242.6	9	127696	126271	71707.7	64810.3	9	101185	65654.5	43449.4	79044.3	74321.5	103085	C01158	ko00999
MWS201474	319.141	156.077	318.133	C15H18N4O4	[M+H]+	Tyr-His	Amino acids and derivatives	Amino acids and derivatives	3788-44-1	3	108276	125649	58155.1	158964	166129	176884	198897	108670	99752.2	146089	126237	114823	132030	157610	109596	-	-
pmp000362	369.13	313.07	368.126	C21H20O6	[M+H]+	Glisoflavone*	Flavonoids	Isoflavones	125709-32-2	2	43146.7	97943.4	1.0136e+06	140691	1078.15	685.725	14998.3	11215.5	2800.83	42638.2	341774	81419.9	352739	284608	247592	-	-
MWSmce536	125.024	79.019	126.032	C6H6O3	[M-H]-	Methyl 2-furoate	Organic acids	Organic acids	611-13-2	3	38559.9	37891.6	50841.3	45293.4	48831.2	51375.3	43597.1	17341	15545.9	67413	36324.8	39009.6	31841.4	44371.3	44544.5	-	-
Lcgn000234	339.07	177.02	340.079	C15H16O9	[M-H]-	davidioside C	Phenolic acids	Phenolic acids	-	3	907753	1.28007e+06	1.06847e+06	1.32479e+06	1.75831e+06	6.36685e+06	452493	668988	866726	1.19386e+06	1.5166e+06	2.29555e+06	1.28421e+06	1.68838e+06	1.84877e+06	-	-
Lmmn006246	337.23	157.12	338.246	C20H34O4	[M-H]-	7β-Hydroxydarutigenol	Terpenoids	Ditepenoids	1188281-99-3	3	6051.94	7222.4	10693.5	11305.8	11428.7	12531.5	8807.44	8161.94	7192	6693.95	8736.71	7254.12	9494.12	8177.21	6572.16	-	-
pme0021	166.09	120.08	165.079	C9H11NO2	[M+H]+	L-Phenylalanine	Amino acids and derivatives	Amino acids and derivatives	63-91-2	1	691115	218063	217854	277937	338650	293519	868537	596939	447388	515403	479534	517581	565347	426796	411285	C00079	ko00360,ko00400,ko00460,ko00470,ko00940,ko00960,ko00966,ko00970,ko00996,ko00999,ko01100,ko01110,ko01210,ko01230,ko02010
Hmsp004056	273.076	255.06	272.068	C15H12O5	[M+H]+	Protosappanin A	Others	Ketone compounds	-	3	62295.4	39315.1	43250.9	89039.9	27887.4	145832	365475	1.66838e+06	107918	235899	30910.6	120080	197789	150448	216965	-	-
pme2266	245.1	227.08	244.088	C10H16N2O3S	[M+H]+	Biotin	Others	Vitamin	58-85-5	3	179791	165989	184467	156122	204044	219253	118355	141163	140075	103474	241875	149416	195603	161660	233530	C00120	ko00780,ko01100,ko01240,ko02010
Lmxp006440	331.28	313.27	330.277	C19H38O4	[M+H]+	2-Palmitoylglycerol*	Lipids	Glycerol ester	23470-00-0	1	23381.5	24114.2	22289.1	24510.6	17941	26046.5	30371.3	15878.9	18279.7	25278.8	18484.7	18492.7	21459.2	16413.3	23753.5	-	-
Lmhp008718	506.32	184.07	505.317	C25H48NO7P	[M+H]+	LysoPC 17:2	Lipids	LPC	-	2	111052	151899	179976	133432	141070	304895	180237	293467	316104	111980	148455	207461	171311	125162	178726	-	-
mws0458	151.04	136.017	152.047	C8H8O3	[M-H]-	Vanillin; 4-Hydroxy-3-Methoxybenzaldehyde*	Others	Aldehyde compounds	121-33-5	3	696625	2.39644e+06	2.03437e+06	3.90065e+06	4.23785e+06	3.98028e+06	1.16396e+06	522412	1.15747e+06	1.82913e+06	1.88349e+06	4.05608e+06	1.65396e+06	2.40239e+06	2.088e+06	C00755	ko00996,ko01100,ko01110
pme0152	129.066	84.0444	128.059	C5H8N2O2	[M+H]+	5,6-Dihydro-5-methyluracil	Nucleotides and derivatives	Nucleotides and derivatives	696-04-8	3	97791.3	73536.8	108656	105298	101658	128136	118451	132537	103310	97560.3	129779	126396	88539.7	111089	128739	C00906	-
pme2527	133.097	116.071	132.09	C5H12N2O2	[M+H]+	L-Ornithine	Amino acids and derivatives	Amino acids and derivatives	70-26-8	3	1.38676e+06	1.47945e+06	807276	469789	1.05209e+06	399435	1.71462e+06	1.63642e+06	3.19813e+06	496684	911346	766470	1.30635e+06	899996	1.10198e+06	C00077	ko00220,ko00330,ko00470,ko00480,ko01100,ko01110,ko01210,ko01230,ko02010
pma1751	286.092	124.039	285.085	C12H15NO7	[M+H]+	N-(beta-D-Glucosyl)nicotinate	Others	Vitamin	-	3	124299	268256	443635	385370	706528	526904	802176	150834	626157	894580	781899	679807	715371	539640	516364	-	-
MWSmce675	271.083	108.022	272.09	C12H16O7	[M-H]-	Arbutin	Phenolic acids	Phenolic acids	497-76-7	3	90128.8	94113.5	210308	108779	167643	177808	49371.4	39271.8	30302.7	95179.8	77374.2	126480	80062.3	110264	114710	C06186	ko00010
HJAP011	463.11	343.08	462.116	C22H22O11	[M+H]+	Chrysoeriol-8-C-glucoside (Scoparin)*	Flavonoids	Flavones	301-16-6	2	299471	700869	887665	997746	1.50468e+06	1.73145e+06	403213	236353	272408	754329	818206	1.36723e+06	958528	674774	746528	-	-
MWSHY0037	257.081	137.023	256.074	C15H12O4	[M+H]+	Isoliquiritigenin*	Flavonoids	Chalcones	961-29-5	1	55671	42142.6	168203	22695.5	12744.4	101157	19891.4	2.02723e+06	38031.2	125475	31025.1	39190.4	257161	200985	180461	C08650	ko00941,ko01100,ko01110
Lmfp005032	1092.56	1092.56	1091.55	C52H85NO23	[M+H]+	Lycoperoside B	Alkaloids	Steroid alkaloids	-	3	555316	491451	933727	640464	799910	909183	1013600	834893	476629	541150	555884	370570	613118	483835	427640	-	-
Lmhp009190	679.39	263.24	678.383	C33H58O14	[M+H]+	2-Linoleoylglycerol-1,3-di-O-glucoside*	Lipids	Glycerol ester	-	1	99420	109575	67500.6	94422	54163.7	81383.9	80768.9	74254.3	60985.6	53812.6	32117.9	84057	100982	116561	79487.3	-	-
Lmhp005872	455.218	177.055	454.21	C25H30N2O6	[M+H]+	Diferuloylcadaverine	Alkaloids	Phenolamine	-	3	61646.3	92790.9	86758.8	58261.1	126854	126901	54903.4	6556.68	30160.5	104500	42166	62137.6	61185.5	89931.2	78898.7	-	-
MWS201437	247.13	86.0968	246.122	C10H18N2O5	[M+H]+	Leu-Asp	Amino acids and derivatives	Amino acids and derivatives	32949-40-9	3	41519.7	68011.6	72508.3	110318	91565.2	106374	49993.6	99587.5	112096	45903.2	58139.9	83916.3	93007.4	76338.1	111792	-	-
mws1179	433.114	271.068	434.121	C21H22O10	[M-H]-	Naringenin-7-O-glucoside (Prunin)	Flavonoids	Flavanones	529-55-5	3	229511	173220	267576	138595	83757.1	596815	114007	468379	130667	114969	108232	130982	170056	209554	143936	C09099	ko00941
Lskp211410	497.31	335.27	496.304	C27H44O8	[M+H]+	1,2,3,14,20,22,25-Heptahydroxycholest-7-en-6-one (Integristerone A)	Steroids	Steroid	-	3	20860.1	36571	39760.3	20572.1	15883.3	24991	16841.3	32301.6	22294.9	8062.79	9963.02	17237	22304	16339.3	23781.5	-	-
MW0158615	481.19	379.16	482.201	C21H30N4O9	[M-H]-	Tyr-Thr-Ala-Glu	Amino acids and derivatives	Amino acids and derivatives	-	3	49547	81578.7	81798.2	76023.7	110256	92270.1	69973.9	32226.7	34625.7	48801.4	50840.1	84307.1	48615.4	70713.3	66496.3	-	-
Lmhp011388	353.269	261.221	352.261	C21H36O4	[M+H]+	2-α-Linolenoyl-glycerol*	Lipids	Glycerol ester	55268-58-1	1	2.02084e+06	2.22082e+06	3.83045e+06	1.27561e+06	1.7895e+06	5.70693e+06	720460	688982	278290	1.15497e+06	527261	587441	2.34087e+06	1.68977e+06	1.73078e+06	-	-
MWSslk062	241.085	225.056	242.094	C15H14O3	[M-H]-	4'-Methoxyresveratrol	Others	Stilbene	33626-08-3	3	17062.5	18498.8	21576.5	20142.6	23242.6	23288.2	26101.4	28369.9	25462.7	22845.4	27921.1	22622.2	14416.2	21226.2	18645.1	-	-
MW0108426	289.16	147.04	288.147	C16H20N2O3	[M+H]+	N-(3-Indolylacetyl)-L-isoleucine	Amino acids and derivatives	Amino acids and derivatives	57105-45-0	3	201815	463510	406886	414813	214867	408588	564855	693001	552416	433912	441304	383885	367658	539497	491275	-	-
Zapp006824	365.14	243.1	364.131	C22H20O5	[M+H]+	gnetupendin A	Others	Stilbene	-	3	850950	740713	626008	668462	746947	629694	675664	640232	622765	672430	747214	715832	918659	679690	660935	-	-
pme0057	136.043	118.032	135.035	C4H9NO2S	[M+H]+	L-Homocysteine	Amino acids and derivatives	Amino acids and derivatives	6027-13-0	3	473664	330801	190186	702780	866377	570842	438514	355402	318149	780138	772069	684138	476530	414508	600949	C00155	ko00270,ko00920,ko01100,ko01110,ko01230
Hmlp005443	255.07	137.02	254.058	C15H10O4	[M+H]+	6,7-Dihydroxyflavone*	Flavonoids	Flavones	38183-04-9	1	1.20155e+06	1.00353e+06	2.16308e+06	2.17126e+06	2.86483e+06	3.7083e+06	434357	6.11306e+06	266095	1.7114e+06	1.28887e+06	2.20163e+06	2.50065e+06	1.7053e+06	2.03267e+06	-	-
MWS20147	449.108	287.061	448.101	C21H20O11	[M+H]+	Luteolin-3'-O-glucoside*	Flavonoids	Flavones	-	3	16619.5	40087.6	42947.4	43440.7	119883	104427	29896.3	41680	16687.4	20005	23981.7	85961.6	62506.4	67185.5	45766.5	-	-
Wbkn004767	719.22	719.22	720.226	C34H40O17	[M-H]-	Javanicoside J	Terpenoids	Ditepenoids	-	3	149966	316531	110272	210450	651643	400804	270229	296187	381475	400462	413042	584075	276861	339540	408355	-	-
Lmsn003297	449.11	287.06	450.116	C21H22O11	[M-H]-	3,4,2',4',6'-Pentahydroxychalcone-4'-O-glucoside	Flavonoids	Chalcones	-	2	39249.4	23477.5	82997.5	25438.1	67623.8	225828	16589.8	11139	21031	29045.6	28281.9	31186.6	41015.6	56204	60176.4	C16408	ko00941,ko01110
mws0194	119.036	92.0254	120.044	C5H4N4	[M-H]-	Purine	Nucleotides and derivatives	Nucleotides and derivatives	120-73-0	3	18756.4	13643.8	13082.5	19890.9	26019.2	5673.43	21472	25776.6	36410.6	32314.3	42651	1737.55	15565.5	18159.4	22744.1	C15587	-
pmf0314	289.254	157.159	290.261	C20H34O	[M-H]-	cis-Abienol	Terpenoids	Ditepenoids	17990-16-8	3	38840	38026.2	32553.8	29626.3	25278.5	29617.4	41807.9	43659.9	49892.5	31885.6	32976.1	34026.3	26114.4	38454.9	35516.2	-	-
pmp001287	120.08	103.05	119.073	C8H9N	[M+H]+	N-Benzylmethylene isomethylamine	Alkaloids	Alkaloids	-	1	414945	122250	145332	206277	238907	265771	599052	9227.44	406504	454357	341914	364521	245875	360732	338516	-	-
pmf0567	299.056	211.035	300.063	C16H12O6	[M-H]-	Tectorigenin	Flavonoids	Isoflavones	548-77-6	3	14558.2	7868.53	24848.4	10161.4	16201.2	34364	9166.13	5611.38	8781.44	5424.41	17463.6	19184.7	14459.6	18551.4	21453.8	C10534	-
MWSCX014	193.049	133.025	192.042	C10H8O4	[M+H]+	Scopoletin (7-Hydroxy-6-methoxycoumarin)	Lignans and Coumarins	Coumarins	92-61-5	3	219992	241093	383149	162840	301435	191455	106710	78360	123630	166770	235578	247406	201849	208254	143410	C01752	ko00999,ko01110
Lagp007615	339.12	283.06	338.115	C20H18O5	[M+H]+	Tuberosin	Flavonoids	Other Flavonoids	-	1	186739	12947.7	1.48278e+06	45385	253680	568343	30891.5	337263	24267.4	341438	116274	861982	449481	334876	318579	-	-
Lasp004260	665.172	271.062	664.164	C30H32O17	[M+H]+	Genistein rhamnosyl malonyl glucoside	Flavonoids	Isoflavones	-	3	1.1159e+06	1.70154e+06	2.11321e+06	1.74398e+06	1.99881e+06	5.26379e+06	1.09175e+06	1.19149e+06	542250	2.45341e+06	1.46e+06	1.41416e+06	1.3605e+06	1.82021e+06	2.01537e+06	-	-
MWS00327g	106.05	60.0445	105.043	C3H7NO3	[M+H]+	L-Isoserine	Amino acids and derivatives	Amino acids and derivatives	632-13-3	3	631382	1252150	414725	474492	441196	377169	1760825	711755	1561855	443776	400614	463010	669264	454484	623203	-	-
Wagp005779	457.21	191.14	456.2	C22H32O10	[M+H]+	3-Oxo-Alpha-Ionol 3'-(6''-Malonyl)Glucoside	Others	Others	-	2	86700	294878	203851	254001	273402	241619	203401	100847	125701	297584	319373	237113	200201	198015	274586	-	-
Wagp001741	429.19	267.14	428.18	C19H28N2O9	[M+H]+	N-(gamma-L-glutamyl)tyramine O-glucoside	Alkaloids	Phenolamine	-	3	263931	359456	244248	714895	650062	516553	451953	239673	419867	642012	465263	556130	387328	496440	576176	-	-
Lamn006527	287.05	125.02	288.063	C15H12O6	[M-H]-	Drimiopsin C	Flavonoids	Other Flavonoids	773850-90-1	2	8053.9	8682.18	29236.1	4992.31	17892.2	17977	5776.59	2.34566e+06	11164.5	29690.8	7011.31	18967.6	141489	174992	209926	-	-
Lhlp120619	263.2	95.08	262.193	C17H26O2	[M+H]+	(6R)-Hydroxy-α-humulene acetate	Terpenoids	Sesquiterpenoids	-	3	3.83258e+06	4.28617e+06	4.3705e+06	3.3693e+06	2.92695e+06	3.83867e+06	1.94955e+06	2.44267e+06	1.90912e+06	1.75074e+06	1.75341e+06	2.78866e+06	4.01833e+06	2.77525e+06	3.1048e+06	-	-
Wbtp002647	613.17	305.07	612.169	C27H32O16	[M+H]+	3-{[(2s,3r,4s,5s,6r)-4,5-dihydroxy-6-(hydroxymethyl)-3-{[(2r,3s,4s,5s,6r)-3,4,5-trihydroxy-6-methyloxan-2-yl]oxy}oxan-2-yl]oxy}-1,6-dihydroxy-2,7-dimethoxyxanthen-9-one	Flavonoids	Other Flavonoids	-	3	41833.9	47348.4	48147	35595.7	27308.2	55833.1	47538.9	23595.8	23806.4	82519.9	80025	26900.9	54174.1	36654.2	43956.6	-	-
MWSmce159	193.046	147.044	192.042	C10H8O4	[M+H]+	6,7-Dihydroxy-4-methylcoumarin	Lignans and Coumarins	Coumarins	529-84-0	3	179003	186017	190616	268124	298415	462552	161524	111783	124403	152470	189791	365084	224806	308235	221051	-	-
mws1562	361.114	169.05	362.121	C15H22O10	[M-H]-	Catalpol	Terpenoids	Monoterpenoids	2415-24-9	3	9133.78	2783.32	12419.9	14799.4	15599.5	8395.4	2386.38	4817.61	6670	12410.8	19318	5560.78	9202.64	11204.4	13656.6	C09773	-
Wagp004588	475.21	209.15	474.21	C22H34O11	[M+H]+	Dihydrovomifoliol 4-O-malonyl glucoside*	Others	Others	-	2	21453.4	28340	23410.9	25279.3	18102.5	3282.62	24802	11642.8	17472.3	12023.4	11670	11670	22112.9	20005	14849.1	-	-
MWSHY0189	433.11	271.07	432.106	C21H20O10	[M+H]+	Apigenin-7-O-glucoside(Cosmosiin)*	Flavonoids	Flavones	578-74-5	2	1.79128e+07	1.94328e+07	2.48341e+07	1.88474e+07	3.68461e+07	6.999e+07	9	9	9	4.95523e+07	2.72613e+07	2.39634e+07	3.40354e+07	2.30043e+07	3.18839e+07	C04608	ko00944
MWSHY0050	595.166	287.053	594.159	C27H30O15	[M+H]+	Kaempferol-3-O-rutinoside(Nicotiflorin)*	Flavonoids	Flavonols	17650-84-9	1	256421	417090	719074	1.33846e+06	5072105	1.01907e+06	412011	604620	221083	2186665	1090835	802991	505467	568692	736089	C21833	ko00944,ko01110
mws1212	209.081	177.055	208.074	C11H12O4	[M+H]+	Ferulic acid methyl ester	Phenolic acids	Phenolic acids	2309-07-1	3	134702	206117	201726	218455	333256	346048	146579	17471.5	86296.3	144276	101634	186239	239384	160065	201513	-	-
mws0047	579.17	271.06	578.164	C27H30O14	[M+H]+	Apigenin-7-O-neohesperidoside (Rhoifolin)	Flavonoids	Flavones	17306-46-6	3	9	9	9	2.85036e+06	4.41804e+06	4.11218e+06	1.66358e+06	913363	26817.1	1.47149e+06	2.18523e+06	2.28338e+06	2.33389e+06	1.6558e+06	1.71151e+06	C12627	ko00944
pmb0550	449.108	287.055	449.108	C21H21O11+	[M]+	Cyanidin-3-O-glucoside (Kuromanin)	Flavonoids	Anthocyanidins	47705-70-4	3	317550	242572	523677	162113	183832	3.38173e+06	171949	221876	43053.8	217199	119118	334428	474949	618618	712603	C08604	ko00942,ko01110
Zbzp003832	565.15	313.07	564.148	C26H28O14	[M+H]+	Isovitexin-8-O-xyloside	Flavonoids	Flavones	-	1	919396	1.0247e+06	997852	1.08383e+06	1.76361e+06	1.078e+06	952187	967586	865632	705507	892535	879879	1.19196e+06	937457	808338	-	-
Lmtn003096	523.22	361.14	524.226	C26H36O11	[M-H]-	Secoisolariciresinol 4-O-glucoside	Lignans and Coumarins	Lignans	-	3	31940.8	47126.1	47526.2	65311.5	70302.4	74117.3	37316.7	31342.9	26022	97571.6	75745.6	62609.4	62488.6	54087.9	79669.6	-	-
pmp000385	423.217	367.116	422.209	C26H30O5	[M+H]+	Kanzonol J	Flavonoids	Other Flavonoids	152511-47-2	3	3641.95	30606.1	503063	195277	8756.34	3351.6	15096.2	1129.39	2939.57	33053.9	29634.3	40972.3	91057.7	72323.9	61459.5	-	-
MWS5173	112.05	70.0284	111.043	C4H5N3O	[M+H]+	Isocytosine	Nucleotides and derivatives	Nucleotides and derivatives	108-53-2	3	231390	229970	157397	183393	132280	151486	218100	195729	238615	121439	178420	211418	188596	126582	176782	-	-
Lagp003233	595.17	433.11	594.159	C27H30O15	[M+H]+	3'-Hydroxy-4'-O-β-D-glucosylpuerarin*	Flavonoids	Isoflavones	-	2	220181	209273	287562	226807	349984	700478	138481	85884.8	81048.7	287617	298855	356960	399461	274159	303423	-	-
Lmhp011562	353.27	261.22	352.261	C21H36O4	[M+H]+	1-α-Linolenoyl-glycerol*	Lipids	Glycerol ester	-	1	2.1461e+06	2.13816e+06	3.80613e+06	1.22342e+06	1.78616e+06	5.56411e+06	696549	655809	262356	1.17506e+06	526757	590860	2.28187e+06	1.59101e+06	1.68928e+06	-	-
MWS4401	74.0713	57.045	73.064	C2H7N3	[M+H]+	1-Methylguanidine	Alkaloids	Alkaloids	471-29-4	3	25424.8	37604.1	32550.8	14239.6	27780	6935.47	14600.3	19486.5	21648.4	11454.9	9025.82	10250.1	23204.1	15386.1	19647	C02294	-
pmn001368	699.251	537.197	700.258	C32H44O17	[M-H]-	Olivil-4,4'-Di-O-glucoside	Lignans and Coumarins	Lignans	-	3	134767	174834	143803	375269	367249	240685	61199	19711.5	159840	62653	263688	561785	155752	227998	174353	-	-
pmb0874	478.29	337.27	477.286	C23H44NO7P	[M+H]+	LysoPE 18:2(2n isomer)	Lipids	LPE	-	1	1.74292e+06	2.05868e+06	2.47924e+06	2.51889e+06	1.78008e+06	4.13366e+06	2.5592e+06	3.67852e+06	3.70818e+06	1.98711e+06	2.15989e+06	2.55673e+06	2.95519e+06	1.95741e+06	2.5702e+06	-	-
Sahp009461	339.12	283.06	338.115	C20H18O5	[M+H]+	Lespecyrtin F1	Flavonoids	Dihydroisoflavones	-	3	210621	14244.7	1.8884e+06	36884.3	329557	741202	20108.9	354782	23342.9	453260	135992	1.02124e+06	537813	374413	398191	-	-
Lakn002786	417.11	152.01	418.111	C17H22O12	[M-H]-	Protocatechuic acid xylosyl xyloside	Phenolic acids	Phenolic acids	-	1	260588	372999	386951	482027	571708	356177	403735	286068	288862	345346	393547	444160	503525	361319	359880	-	-
Lamn006170	593.191	299.093	594.195	C28H34O14	[M-H]-	Wistin xyloside	Flavonoids	Isoflavones	-	3	13197.8	19203.2	14554.2	13228.4	20976.5	31398.5	9636.89	9416.97	28435.1	5479.4	21132.6	25524	18045.1	17519.8	24819.2	-	-
mws0264	341.109	119.035	342.116	C12H22O11	[M-H]-	D-Trehalose*	Others	Saccharides	99-20-7	1	445564	374825	448700	419952	547656	309668	659258	602309	480031	602265	671901	471624	660062	473746	471242	C01083	ko00500,ko01100,ko01110,ko02010
mws0145	151.04	93.0346	152.047	C8H8O3	[M-H]-	O-Anisic acid (2-Methoxybenzoic acid)*	Phenolic acids	Phenolic acids	529-75-9	3	8246.75	10976.2	25516.3	24578.2	42211.6	39965.2	55060.6	26320.4	19896.6	16983.2	16983.2	48560.5	31093.1	21789.4	32311.9	-	-
Hmgn002038	637.179	475.14	638.185	C29H34O16	[M-H]-	β-Oxoacteoside	Phenolic acids	Phenolic acids	-	3	23219.7	16395	33094	44490.6	269851	87665.4	102377	31536.9	24603.3	23979.5	21375.2	59943.6	50037.7	71550.5	74141.4	-	-
mws0620	175.12	144.08	174.116	C11H14N2	[M+H]+	N-Methyltryptamine	Alkaloids	Plumerane	61-49-4	3	985659	1.18822e+06	1.5784e+06	1.16958e+06	1.68109e+06	1.46984e+06	1.20161e+06	898819	890512	960550	988642	915800	1.42604e+06	964048	1.10731e+06	C06213	ko00380,ko01100
mws0912	271.06	201.018	270.053	C15H10O5	[M+H]+	2'-Hydroxydaidzein	Flavonoids	Isoflavones	7678-85-5	3	11670	57833.7	110697	103051	100170	241087	97279.3	122240	38369.1	100146	107711	104092	84140.3	106667	127151	C02495	ko00943,ko01110
mws0018	203.223	84.081	202.216	C10H26N4	[M+H]+	Spermine	Alkaloids	Alkaloids	71-44-3	3	1.30603e+06	1.26175e+06	1.15373e+06	1.23344e+06	1.26646e+06	1.57356e+06	1.38297e+06	1.17915e+06	883616	1.29149e+06	1.79546e+06	997181	1.34398e+06	1.07541e+06	897077	C00750	ko00330,ko00410,ko00480,ko00770,ko01100,ko01240
Hmhp001812	282.12	136.06	281.112	C11H15N5O4	[M+H]+	2'-O-Methyladenosine	Nucleotides and derivatives	Nucleotides and derivatives	2140-79-6	3	40338.4	37570	64571.6	71846.9	73309.6	75607.2	65798.3	11423.5	45697.8	62429.2	56029.3	85620.8	38163.8	56826.3	44651	-	-
MWSmce340	203.118	132.085	202.111	C12H14N2O	[M+H]+	L-Praziquanamine	Alkaloids	Isoquinoline alkaloids	99746-73-3	3	41680	35300.8	24559.3	9624.83	55964.5	25849	40078.8	22103.8	30472.3	34331.9	34464.9	52431.2	26209.2	17345.6	23690.9	-	-
Saln000499	683.22	341.11	684.226	C31H40O17	[M-H]-	7-O-(4''-O-glucosyl)coumaroyl-loganic acid	Terpenoids	Monoterpenoids	-	3	205763	372971	379548	858192	434881	292896	855014	862755	835001	1.61781e+06	732565	798229	567583	740887	502767	-	-
mws1094	287.056	259.065	288.063	C15H12O6	[M-H]-	Aromadendrin (Dihydrokaempferol)	Flavonoids	Flavanonols	480-20-6	3	2751.6	1887.13	10200.2	4971.61	5571.96	14991.8	12207.9	1.00824e+06	6298.83	17148.8	1157.44	2485.31	54894.5	70092.4	83223.3	C00974	ko00941,ko01100,ko01110
Walp007182	274.27	88.08	273.267	C16H35NO2	[M+H]+	2-Aminohexadecane-1,15-diol	Others	Others	-	3	1.24572e+06	1.13658e+06	1.43668e+06	1.09441e+06	1.49513e+06	1.62648e+06	1.25088e+06	1.14698e+06	1.14975e+06	806175	1.01753e+06	1.06866e+06	3.64014e+06	2.66876e+06	2.53595e+06	-	-
Zahp006511	280.25	67.05	279.256	C18H33NO	[M+H]+	N-((9E,11E)-13-methylpentadeca-9,11-dien-1-yl)acetamide	Alkaloids	Alkaloids	-	3	11577.9	9220.02	13522.5	4751.03	7526.65	26585.1	8414.47	17447.9	10008.7	7522.59	8692.69	8145.52	11017.4	7678.01	11428.6	-	-
Zjgp101340	1119.56	617.41	1118.55	C54H86O24	[M+H]+	methyl-kuzusapogenol C-Rha-Glc-GlcA-Glc	Terpenoids	Triterpene Saponin	-	3	34721.2	71690	145085	65399.6	102217	93298.5	43928.6	6611.54	25531.1	75987	115221	569475	104705	118534	78020.9	-	-
Yalp003517	249.11	159.08	248.105	C14H16O4	[M+H]+	30-Hydroxyfraxinellone	Terpenoids	Sesquiterpenoids	-	3	97085.2	94509.3	171775	185125	141740	79657	121455	72567.2	94570.6	135070	85275.4	89337	125857	91410.8	88172.1	-	-
Qayp003626	583.16	421.11	582.159	C26H30O15	[M+H]+	Jaslanceoside E	Terpenoids	Monoterpenoids	-	3	372142	238505	460205	354859	284637	258398	212624	135637	145080	230830	241425	512590	281807	200261	301603	-	-
MWSHY0056	581.19	273.08	580.179	C27H32O14	[M+H]+	Naringenin-7-O-Rutinoside(Narirutin)	Flavonoids	Flavanones	14259-46-2	1	1.14555e+06	844088	231782	818856	846470	1.45454e+06	282900	328030	432010	426110	586541	2.95962e+06	443947	498011	654900	C09793	-
Labp008846	339.12	283.06	338.115	C20H18O5	[M+H]+	Crotalarin	Flavonoids	Isoflavones	109517-68-2	1	280551	15552.4	1.71072e+06	18027.8	314916	738763	26370.4	398479	18388.4	394316	161914	1.0358e+06	548673	372796	415003	-	-
Lmbn002072	159.066	97.0659	160.074	C7H12O4	[M-H]-	2-Propylsuccinic acid*	Organic acids	Organic acids	618-57-5	3	17255.8	22729.9	27504	30119.2	26625.1	33306.2	31382.5	56456.7	50961.4	42611.8	53600.5	18543.6	32505.2	37661.4	24669.5	C16657	-
Labn003823	403.12	109.03	404.132	C17H24O11	[M-H]-	2-(2-hydroxyphenoxy)-6-{[(3,4,5-trihydroxyoxan-2-yl)oxy]methyl}oxane-3,4,5-triol	Phenolic acids	Phenolic acids	-	3	22180.7	29469.9	7286.4	24478.6	18947.4	2888.39	45868.3	17371.7	28818.3	18301.1	38492.4	24648.2	27119.5	23536.5	17751.9	-	-
mws1086	457.369	375.289	458.376	C30H50O3	[M-H]-	Olean-12-ene-3,22,23-triol (Soyasapogenol B)	Terpenoids	Triterpene	595-15-3	3	2.09448e+06	2.05588e+06	2.00474e+06	2.04335e+06	2.01892e+06	2.72812e+06	2.02784e+06	2.94212e+06	2.89744e+06	3.01577e+06	2.91239e+06	2.72193e+06	2.0135e+06	2.8534e+06	3.03874e+06	C08980	-
Wbmp003345	609.15	447.1	610.153	C27H30O16	[M+H]+	Cimicifugic acid A-glucose	Phenolic acids	Phenolic acids	-	3	320005	135943	224211	45018.1	51292.9	1.79452e+06	74620.4	170064	62018.5	233710	85240.7	124543	447453	520812	669887	-	-
Lahp003733	359.17	197.12	358.163	C17H26O8	[M+H]+	Clausenaglycoside A	Phenolic acids	Phenolic acids	-	3	191801	243247	480815	227154	229371	170623	315673	164100	138676	379700	316904	421144	208826	205434	140333	-	-
MW0152277	487.21	367.16	486.19	C19H30N6O7S	[M+H]+	Leu-Cys-His-Asp	Amino acids and derivatives	Amino acids and derivatives	-	3	93218.8	93842.9	130193	5454.32	42724.5	279482	60359.3	36177	13662.7	1670	8475.1	12943.8	74381	60337.8	48838	-	-
mws5035	279.17	120.085	278.163	C15H22N2O3	[M+H]+	L-Leucyl-L-phenylalanine	Amino acids and derivatives	Amino acids and derivatives	56217-82-4	3	21131	25005	16507.1	16675	17994	12305.8	15363.8	6299.67	15476.2	11324	10217.1	32386.2	11731.1	12557.3	17104	-	-
MW0153638	483.22	289.06	482.199	C25H30N4O4S1	[M+H]+	Met-Phe-Trp	Amino acids and derivatives	Amino acids and derivatives	-	3	472455	587880	481427	145402	483884	257810	128380	170691	149624	20005	584535	205155	301990	198973	236883	-	-
MWSslk076	140.034	105.02	139.027	C6H5NO3	[M+H]+	Nicotinic acid N-oxide	Alkaloids	Pyridine alkaloids	2398-81-4	3	18584.7	48345	73355	58350	14710.8	41180.6	22196.3	35566.9	20463.6	21247	26301.1	33340	28340	43345	34815.6	-	-
Zjyp110101	219.17	121.07	218.167	C15H22O	[M+H]+	Nootkatone	Terpenoids	Sesquiterpenoids	4674-50-4	3	99343.3	90845.5	59964.8	70554.9	91362.7	78969.3	79332	73627.3	83825.3	69528.1	75245.3	80962.6	93244.4	70080.8	62617.5	C17914	-
MWS201483	279.135	120.081	278.127	C14H18N2O4	[M+H]+	Phe-Hyp	Amino acids and derivatives	Amino acids and derivatives	90965-82-5	3	42867.8	20441.3	13367.7	12844.8	26534.7	39111.5	53979.5	721.255	27105.3	33614.7	27013.8	30992.2	25577.2	37297.5	27122.7	-	-
mws0983	326.305	62.0601	325.298	C20H39NO2	[M+H]+	N-Oleoylethanolamine	Alkaloids	Alkaloids	111-58-0	3	8490.35	10547.5	9415.42	6711.48	5308.5	7193.63	2290.84	2490.87	2869.52	2739.21	1959.48	3786.36	7186.88	4726.11	5634.23	C20792	-
MW0149611	460.17	118.05	461.176	C17H27N5O10	[M-H]-	Gln-Ala-Glu-Asp	Amino acids and derivatives	Amino acids and derivatives	-	3	1.39309e+06	1.30894e+06	1.28095e+06	444776	609217	1.19739e+06	1.24854e+06	938521	397461	572926	632739	401815	500894	684884	773879	-	-
pmb0856	480.308	339.289	479.301	C23H46NO7P	[M+H]+	LysoPE 18:1(2n isomer)*	Lipids	LPE	-	1	162496	336261	134835	259451	138953	304893	83274.7	133429	97467.9	53849.6	47474.3	75093	102347	143662	99915.6	-	-
MWS4309	262.119	188.071	261.111	C13H15N3O3	[M+H]+	Glycyl-tryptophan	Amino acids and derivatives	Amino acids and derivatives	2390-74-1	3	47981	37939.5	35348.3	180851	57972.1	208692	34982.2	80627.7	43736.7	56127	79282.2	36419.4	77862.2	50398	69570.7	-	-
Saln000462	521.17	341.11	522.174	C25H30O12	[M-H]-	7-O-coumaroyl-loganic acid	Terpenoids	Monoterpenoids	-	3	147059	183473	231406	362900	427892	585693	675008	212299	131065	283498	167807	251164	210226	313271	314619	-	-
MWSmce040	153.05	65.0376	152.047	C8H8O3	[M+H]+	Isovanillin	Others	Aldehyde compounds	621-59-0	3	28323.5	12354.2	20879.3	53914.2	21157.8	52250.3	26684.2	14363.2	21093.9	27348.7	17321.8	50494.1	29144.2	21211.5	32856.2	-	-
Zmdn001564	293.115	164.072	294.122	C14H18N2O5	[M-H]-	γ-Glutamylphenylalanine	Amino acids and derivatives	Amino acids and derivatives	7432-24-8	3	20185.3	10002.2	3340	4409.51	4061.29	3340	13769	2587.18	5908.06	10920.6	10077.7	1670	9183.56	10458.3	6743.8	-	-
MW0009438	171.03	153.02	170.022	C7H6O5	[M+H]+	2,4,6-Trihydroxybenzoic acid	Phenolic acids	Phenolic acids	83-30-7	3	1.01541e+06	963380	1.18238e+06	1.07973e+06	1.00678e+06	912138	1.32688e+06	1.20809e+06	1.00414e+06	1.07766e+06	875069	736986	1.26953e+06	885714	897090	-	-
Lmhn003074	309.06	193.05	310.069	C14H14O8	[M-H]-	Feruloylmalic acid	Phenolic acids	Phenolic acids	-	3	116883	482921	483967	575731	827314	662063	111081	62613.1	102181	400525	409121	526842	395604	588605	593716	-	-
mws0213	151.061	59.0139	152.069	C5H12O5	[M-H]-	Ribitol*	Others	Saccharides	488-81-3	3	69376.3	65476.3	91112.2	109915	109604	80493.4	49800.5	59849.4	49895.6	49308.4	69174.6	55974.8	71822.2	64881	96677.2	C00474	ko00040,ko00740,ko01100
pme0513	151.061	59.0139	152.069	C5H12O5	[M-H]-	Xylitol*	Others	Saccharides	87-99-0	3	69376.3	65476.3	91112.2	109915	109604	80493.4	49800.5	59849.4	49895.6	49308.4	69174.6	55974.8	71822.2	64881	96677.2	C00379	ko00040,ko01100,ko02010
MWS1844	203.143	129.069	202.136	C14H18O	[M+H]+	2-Pentyl-3-phenyl-2-propenal	Others	Aldehyde compounds	122-40-7	3	193428	186003	132724	173298	171099	181747	196164	155552	143205	137109	172778	152115	178956	123359	127755	C12288	-
pme2165	155.01	111.02	156.017	C5H4N2O4	[M-H]-	Orotic acid (Vitamin B13)	Others	Vitamin	65-86-1	3	959162	541282	655602	770204	470851	325065	611299	985390	618156	790175	731933	882240	506386	641217	784119	C00295	ko00240,ko01100,ko01240
Qmjp011108	421.11	259.06	420.106	C20H20O10	[M+H]+	Acetylannulatophenonoside	Others	Others	-	3	31675	45162.9	40571.9	64261.4	100040	69878.1	90244.8	40530.4	71780.2	59430.3	55388.4	156760	55350	48687	73355	-	-
MWS20172	127.04	53.04	126.032	C6H6O3	[M+H]+	5-Hydroxymethylfurfural*	Others	Aldehyde compounds	67-47-0	1	1.31246e+06	2.61639e+06	2.50949e+06	4.13816e+06	4.00647e+06	3.47849e+06	2.37008e+06	25144.2	1.42943e+06	4.31609e+06	2.70293e+06	4.02919e+06	1.92692e+06	2.92002e+06	2.85636e+06	C11101	-
pmp000233	463.12	313.07	462.116	C22H22O11	[M+H]+	Swertiajaponin	Flavonoids	Flavones	6980-25-2	2	101883	203088	253177	56685	526005	439996	138632	69230.1	86158.7	235703	284595	500989	303705	197391	239876	C10187	-
pmb0554	519.11	271.06	519.113	C24H23O13+	[M]+	Pelargonidin-3-O-(6''-O-malonyl)glucoside	Flavonoids	Anthocyanidins	165070-68-8	3	649991	1.22491e+06	2.24615e+06	1.55206e+06	1.61563e+06	2.44418e+06	1.07582e+06	1.39447e+06	1.17177e+06	2.16549e+06	2.03766e+06	1.24641e+06	1.30929e+06	1.75555e+06	1.16934e+06	C12642	ko00942
HX1208	355.154	299.092	354.147	C21H22O5	[M+H]+	Cristacarpin	Lignans and Coumarins	Lignans	-	3	20632.3	3969.5	427048	19146.5	17506.7	62931	3144.94	116779	558.78	33620.6	38198.9	125999	81115.2	64947.6	52438.9	-	-
pme3009	175.024	98.9754	174.016	C6H6O6	[M+H]+	trans-Aconitic acid	Organic acids	Organic acids	4023-65-8	3	3.73662e+06	2.7095e+06	3.53831e+06	3.37776e+06	3.40688e+06	3.48295e+06	2.07503e+06	2.29165e+06	1.61342e+06	2.67444e+06	2.75713e+06	2.19452e+06	4.26438e+06	3.2286e+06	2.81292e+06	C02341	ko00660,ko01100
pme1119	269.088	137.046	268.081	C10H12N4O5	[M+H]+	Inosine	Nucleotides and derivatives	Nucleotides and derivatives	58-63-9	3	4195.99	21675	8091.38	19245.1	28925.5	34315.8	17405.8	19602.6	16443.9	19705.4	24053.8	17154.9	16397.3	17741.4	11449.2	C00294	ko00230,ko01100,ko01232,ko02010
MWS201397	231.134	86.0606	230.127	C10H18N2O4	[M+H]+	Hyp-Val	Amino acids and derivatives	Amino acids and derivatives	-	3	20005	20831.2	15192.9	35497.7	48345	66884.5	15996	15005	25577.5	28807	13340	16384.2	18340	28681.8	23863.9	-	-
Zblp001009	272.11	110.06	271.106	C12H17NO6	[M+H]+	3-pyridine-methanol-O-β-D-glucopyranosyl	Alkaloids	Pyridine alkaloids	-	3	2.44658e+06	2.47524e+06	3.46967e+06	2.20169e+06	6.99325e+06	2.75321e+06	2.50681e+06	1.96898e+06	2.99768e+06	3.29362e+06	3.96213e+06	4.32646e+06	2.59916e+06	2.94583e+06	3.93316e+06	-	-
Sazp000955	272.11	110.06	271.106	C12H17NO6	[M+H]+	Tetraphyllin A	Alkaloids	Isoquinoline alkaloids	-	3	2.44658e+06	2.47524e+06	3.46967e+06	2.20169e+06	6.99325e+06	2.75321e+06	2.50681e+06	1.96898e+06	2.99768e+06	3.29362e+06	3.96213e+06	4.32646e+06	2.59916e+06	2.94583e+06	3.93316e+06	-	-
MW0151103	457.17	253.05	458.176	C17H26N6O9	[M-H]-	His-Thr-Ser-Asp	Amino acids and derivatives	Amino acids and derivatives	-	3	488568	621775	493396	1.38269e+06	794345	3.20804e+06	1.62572e+06	2.89729e+06	795489	1.08705e+06	652659	719536	1.10766e+06	1.39237e+06	1.72571e+06	-	-
Zbzp003931	486.22	325.14	485.216	C25H31N3O7	[M+H]+	heliotropiumides A	Alkaloids	Pyrrole alkaloids	-	3	41680	13141.1	27195.8	12362.8	25005	7158.22	17057.9	13340	9925.95	25474.8	11970.9	40010	18176	16675	11670	-	-
pme3504	431.13	269.08	430.126	C22H22O9	[M+H]+	Formononetin-7-O-glucoside (Ononin)*	Flavonoids	Isoflavones	486-62-4	1	205381	257805	242499	542670	640573	601697	179883	91767.2	199184	202731	381678	796439	472273	319926	338885	C10509	ko00943
MWSmce549	303.252	57.0702	302.246	C17H34O4	[M+H]+	1-Monomyristin	Lipids	Glycerol ester	589-68-4	3	7016.92	12006.8	6008.79	8468.72	7474.27	10556.3	12392.9	10840.5	8467.83	12936.5	14383.4	9731.49	8429.55	6429.84	10105.2	-	-
mws0856	463.088	301.036	464.096	C21H20O12	[M-H]-	Quercetin-4'-O-glucoside (Spiraeoside)	Flavonoids	Flavonols	20229-56-5	3	18917.9	13276.9	44091.7	33702.3	16438.8	44224.9	18805.2	13230.1	24415.2	35937.9	23036	45445.1	33919.8	23033.3	35614.2	-	-
Hmcp009963	180.14	123.07	180.138	C11H18NO+	[M]+	Candicine	Alkaloids	Phenolamine	6656-13-9	3	265664	248295	307762	354724	384387	392335	246600	260956	188248	231802	233203	255807	332902	232585	229776	C10575	-
mws0376	115	71.01	116.011	C4H4O4	[M-H]-	Fumaric acid	Organic acids	Organic acids	110-17-8	1	6.31864e+06	5.25246e+06	7.2299e+06	6.1674e+06	5.91354e+06	6.04091e+06	1.15046e+07	5.01998e+06	4.09438e+06	6.07143e+06	5.32099e+06	4.34249e+06	6.05475e+06	7.67309e+06	4.92867e+06	C00122	ko00020,ko00190,ko00220,ko00250,ko00350,ko00360,ko00620,ko00650,ko00760,ko01100,ko01110,ko01200
MW0146076	491.16	429.16	490.166	C17H26N6O11	[M+H]+	Asp-Gln-Asn-Asp	Amino acids and derivatives	Amino acids and derivatives	-	3	2.01803e+06	3.02667e+06	2.99578e+06	4.94949e+06	7223552	6.33804e+06	2.68919e+06	1.63054e+06	1.53438e+06	5.89154e+06	2.81931e+06	4.98784e+06	3.59958e+06	5.47331e+06	4.07442e+06	-	-
Lmhp002772	249.16	147.044	248.153	C14H20N2O2	[M+H]+	p-Coumaroylcadaverine	Alkaloids	Phenolamine	-	3	147875	94978.5	724446	352102	237483	70947.4	109123	65058.4	119599	435836	192932	188219	261710	167267	242806	-	-
MWSHC20158	127.04	53.04	126.032	C6H6O3	[M+H]+	5-Methoxyfurfural*	Others	Aldehyde compounds	21300-07-2	1	1.56179e+06	3.16122e+06	2.31977e+06	3.75606e+06	4.0601e+06	4.08052e+06	2.90028e+06	9	1.35932e+06	3.45102e+06	2.82707e+06	3.45414e+06	2.15072e+06	2.87979e+06	3.3993e+06	-	-
Lskp211422	659.36	335.26	658.356	C33H54O13	[M+H]+	Intergristerone A-22-O-galactoside (Sileneoside C)	Steroids	Steroidal saponins	83207-65-2	3	55525.7	123646	69005.1	34555.7	21149.2	91374.2	41195.9	86555	50936.8	21980.8	30015.2	38032.3	62515	44114.7	69627.9	-	-
MW0150179	497.2	247.13	496.196	C25H28N4O7	[M+H]+	Glu-Trp-Tyr	Amino acids and derivatives	Amino acids and derivatives	-	3	2902.9	120067	113642	179722	11652.4	156464	1814830	128343	146058	179799	124436	228120	170939	151190	230584	-	-
Qmjp112201	427.2	247.13	426.189	C21H30O9	[M+H]+	Lanceocrepidiaside A	Terpenoids	Sesquiterpenoids	-	3	51680	7839.92	56685	18149.2	35010	21418.5	5832.89	8340	18766.6	38345	15675.9	14338.2	11670	18137.5	17486.8	-	-
pme0183	152.057	135.03	151.049	C5H5N5O	[M+H]+	Isoguanine	Nucleotides and derivatives	Nucleotides and derivatives	3373-53-3	3	91700	77635.9	70155.5	59085.8	103920	87439.9	46361.6	28882.7	51680	73222.7	131735	191800	38511.6	60339.1	57020.9	-	-
Zbzp004330	549.123	301.071	548.116	C25H24O14	[M+H]+	irilin B-7-glucoside-O-malonate*	Flavonoids	Isoflavones	-	3	75292.5	96262	230190	183869	280769	137913	116212	102349	71160.3	217087	137835	257548	133570	122369	185013	-	-
MWSmce391	369.13	313.07	368.126	C21H20O6	[M+H]+	Glycycoumarin	Lignans and Coumarins	Coumarins	94805-82-0	3	456626	323512	76070.3	378039	11443.7	2393.21	35466.5	1503.84	2386.98	214862	981192	20956.4	1.11717e+06	807071	736878	-	-
MWSCX001	143.033	69.0338	142.027	C6H6O4	[M+H]+	5-hydroxymaltol	Others	Ketone compounds	1073-96-7	3	48026.1	40242.7	40141	49787	48783.9	46751.3	57153.3	49616.9	60112.7	41915.1	25861.6	49730.2	50278.8	32285.9	48865.5	-	-
pme2601	89.0244	59.0139	90.0317	C3H6O3	[M-H]-	3-Hydroxypropanoic acid	Organic acids	Organic acids	503-66-2	3	21256.4	33212.8	55522.2	66839.7	58319.6	69297.9	75692.7	23760.1	31404	80061	51526.5	42515.4	54488.2	71800.4	46054	C01013	ko00240,ko00410,ko00640,ko01100,ko01200
pmb0782	86.0964	69.0698	85.0891	C5H11N	[M+H]+	Piperidine	Alkaloids	Piperidine alkaloids	110-89-4	3	9.64211e+06	4.92278e+06	5.59876e+06	3.10063e+06	3.99494e+06	2.53723e+06	3.31248e+06	2.81216e+06	1.8956e+06	2.95163e+06	2.94517e+06	2.9339e+06	4.99702e+06	3.18957e+06	3.82503e+06	C01746	ko00960
MWS20148	433.113	271.074	432.106	C21H20O10	[M+H]+	Apigenin-4'-O-glucoside*	Flavonoids	Flavones	-	2	720159	665392	1.59067e+06	1.14429e+06	1.44265e+06	4.40189e+06	669036	2.62676e+06	678027	4419205	1.69507e+06	1.21702e+06	1.14857e+06	1.3176e+06	1.77816e+06	-	-
Lacp004645	475.21	209.15	474.21	C22H34O11	[M+H]+	Blumenol B malonyl Glucoside*	Terpenoids	Sesquiterpenoids	-	2	9793.92	28462.6	28196.3	21709.3	16330.2	30478.1	10709.7	18340	15005	19039.5	8978.59	5005	20770.4	16861.2	12989.8	-	-
Zbsp004739	417.12	297.08	416.111	C21H20O9	[M+H]+	Chrysin-8-C-glucoside	Flavonoids	Flavones	160880-89-7	3	1529845	2.03294e+06	1.73991e+06	3.45234e+06	4.25848e+06	6.52362e+06	834921	1.0365e+06	1.34342e+06	715757	2.79213e+06	1.3712e+06	1.58056e+06	1.1017e+06	1.76517e+06	-	-
Lhdp091317	797.47	441.37	796.461	C42H68O14	[M+H]+	Soyasaponin B glucuronic acid glucoside*	Terpenoids	Triterpene Saponin	-	1	135154	171657	37271.8	102142	76734.6	231860	154218	53452.9	67521	379900	41256.4	57891.6	86882.3	103500	136430	-	-
Zbzp003056	611.17	449.11	610.153	C27H30O16	[M+H]+	Isoorientin-7-O-glucoside*	Flavonoids	Flavones	-	3	360460	191800	243545	236870	69439.6	347095	42897.8	298650	63350	54235.1	318695	109542	569475	355450	460750	-	-
Lhmp122201	269.08	253.05	268.074	C16H12O4	[M+H]+	dalbergin	Lignans and Coumarins	Coumarins	482-83-7	2	5005	200196	24252.5	14105.2	45173.9	24948.8	1822.55	15403	3838.95	27641.8	12223.7	292432	87403.6	60250.9	59189.4	-	-
Lasp003888	651.16	271.06	650.148	C29H30O17	[M+H]+	Genistein glucosyl malonyl xylside*	Flavonoids	Isoflavones	-	2	1.36086e+06	687395	929695	674737	541479	1.08534e+06	448922	250998	454897	733592	789311	1124425	758321	540266	871590	-	-
mws5038	341.109	89.0249	342.116	C12H22O11	[M-H]-	Isomaltulose*	Others	Saccharides	13718-94-0	1	414266	446909	466415	550681	564943	371492	713385	565955	528885	730598	702743	662314	718025	556917	451805	C01742	-
Lazn006152	343.15	105.03	342.147	C20H22O5	[M+H]+	Isoshonanin	Lignans and Coumarins	Lignans	-	3	222744	197269	161831	197187	140647	163556	126553	169212	201028	176697	176477	138501	238243	169529	156663	-	-
Hayp001671	435.14	273.09	434.132	C20H22N2O9	[M+H]+	glucodichotomine B	Alkaloids	Alkaloids	-	3	373536	296470	375396	524130	1134505	1.40725e+06	187325	355664	170064	305029	465109	572171	500689	629396	392296	-	-
pme2617	166.053	102.055	165.046	C5H11NO3S	[M+H]+	L-Methionine Sulfoxide	Amino acids and derivatives	Amino acids and derivatives	3226-65-1	3	615612	702382	722853	667259	685986	580436	553613	612467	553725	486268	550319	554691	797849	590586	510402	C02989	ko00270,ko01100
Lmhp009384	679.39	263.24	678.383	C33H58O14	[M+H]+	1-Linoleoylglycerol-2,3-di-O-glucoside*	Lipids	Glycerol ester	-	1	82990	115644	108315	97951	67579.2	96187.3	68315.2	91506	70355.4	57354.1	60029.5	96591.9	126953	81158.8	94084.5	-	-
MWSmce613	489.115	264.042	488.107	C14H26N4O11P2	[M+H]+	Citicoline	Nucleotides and derivatives	Nucleotides and derivatives	987-78-0	3	10712.7	11504.1	75025	80025	35677	7862.6	24146.3	15005	1670	113385	46680	81695	56685	61685	38345	C00307	ko00564,ko01100
HJAP104	107.049	77.0446	106.042	C7H6O	[M+H]+	Benzaldehyde	Others	Aldehyde compounds	100-52-7	3	1311010	535017	462624	711333	432515	1.38938e+06	449937	279725	428969	123059	372091	319414	856798	531100	685495	C00261	ko01100
Zbzp003271	595.17	433.11	594.159	C27H30O15	[M+H]+	Isovitexin-7-O-glucoside(Saponarin)*	Flavonoids	Flavones	20310-89-8	2	262061	454060	542705	224424	331860	503445	139177	133559	102126	111756	230580	325714	271760	192644	312858	C08064	-
Lssp210103	563.17	269.08	562.169	C27H30O13	[M+H]+	Kushenol O*	Flavonoids	Other Flavonoids	102390-91-0	1	630273	1481000	731162	1.3911e+06	2.32321e+06	1.42892e+06	369850	200292	377260	362612	893422	1.21959e+06	528166	838930	807503	-	-
Jmwn004371	667.22	505.17	668.232	C31H40O16	[M-H]-	4-Hydroxyphenethoxy-8-O-β-D-[6-O-(4-O-β-D-glucopyranosyl)-sinapoyl]glucopyranoside	Phenolic acids	Phenolic acids	-	3	123018	125030	195510	185246	151097	161970	118872	52447.2	61389.7	79231.8	91660.3	181725	92434.4	139399	97064.7	-	-
HJN087	433.12	271.065	434.121	C21H22O10	[M-H]-	Naringenin-4'-O-glucoside*	Flavonoids	Flavanones	-	3	146028	115616	120978	106635	78553.9	824936	87293.9	819294	145679	186260	163654	228078	169326	236262	275385	-	-
mws3133	174.077	86.0607	173.069	C7H11NO4	[M+H]+	Oxaceprol	Amino acids and derivatives	Amino acids and derivatives	33996-33-7	3	118594	122996	90973.5	128621	176242	151793	94010.8	129771	111520	129595	101446	150288	168216	104157	133701	-	-
Zbzp011453	279.16	149.03	278.152	C16H22O4	[M+H]+	de-O-methyllasiodiplodin	Quinones	Quinones	-	3	1.47938e+06	1.44805e+06	1.09788e+06	1.11676e+06	1.49273e+06	1.6969e+06	1.09322e+06	1.59076e+06	1.02907e+06	1.47274e+06	1.572e+06	1.3403e+06	1.67232e+06	1.24742e+06	1.05749e+06	-	-
Lazp002106	727.21	271.06	726.201	C32H38O19	[M+H]+	Apigenin xylosyl glucosyl glucoside	Flavonoids	Flavones	-	1	561979	1.01898e+06	668999	1.07635e+06	1.34477e+06	1.63996e+06	244535	99261.6	487511	1.15057e+06	1.943e+06	2.07116e+06	1.36947e+06	1.19492e+06	838345	-	-
Wcdp010864	256.26	88.08	255.256	C16H33NO	[M+H]+	Hexadecanamide	Alkaloids	Alkaloids	629-54-9	1	107578	74061.2	68891.8	119901	102126	190041	61495.9	67208.3	77781.6	88488.5	115239	77397.5	108527	74270.4	71976	-	-
Lmjp005776	971.48	469.33	970.477	C48H74O20	[M+H]+	Abrisaponin I	Terpenoids	Triterpene Saponin	-	3	276873	350882	365762	385052	565848	427451	219314	87602.1	365073	9	9	9	184103	275617	300091	-	-
mws1565	389.144	209.081	388.137	C17H24O10	[M+H]+	Geniposide	Terpenoids	Monoterpenoids	24512-63-8	3	24142.1	10878.5	26220.3	88686.2	113360	46323.9	42957.5	16675	58350	118390	25749	25898.6	24109	39575.3	35315.6	C09781	-
mws0014	193.051	134.037	194.058	C10H10O4	[M-H]-	Ferulic acid*	Phenolic acids	Phenolic acids	537-98-4	3	4.06791e+06	1.7056e+07	1.47952e+07	2.20546e+07	3.72828e+07	3.0718e+07	5.45774e+06	4.11353e+06	7.08909e+06	1.60405e+07	1.34785e+07	3.01034e+07	1.31474e+07	1.54976e+07	2.0966e+07	C01494	ko00940,ko01100,ko01110
pme0422	193.051	134.037	194.058	C10H10O4	[M-H]-	Isoferulic Acid*	Phenolic acids	Phenolic acids	25522-33-2	3	4.06791e+06	1.7056e+07	1.47952e+07	2.20546e+07	3.72828e+07	3.0718e+07	5.45774e+06	4.11353e+06	7.08909e+06	1.60405e+07	1.34785e+07	3.01034e+07	1.31474e+07	1.54976e+07	2.0966e+07	C10470	-
mws0636	313.155	166.086	312.147	C18H20N2O3	[M+H]+	L-Phenylalanyl-L-phenylalanine	Amino acids and derivatives	Amino acids and derivatives	2577-40-4	3	4468.89	21195.9	5512.01	12577.7	4260.86	11208.4	17760.8	10005	10697.4	12524.4	7081.27	3885.76	11540.8	18340	13412	-	-
Wmkn002777	561.16	267.07	562.169	C27H30O13	[M-H]-	7-Hydroxy-3''-methoxy-isoflavone-7-primeveroside	Flavonoids	Isoflavones	-	3	151834	213005	153495	243702	405712	317099	109156	45836.9	152287	162387	63623.1	452360	215418	218420	136735	-	-
Labp004365	385.18	223.13	384.178	C19H28O8	[M+H]+	dehydrovomifoliol glucoside	Terpenoids	Sesquiterpenoids	-	3	16930.6	47965.3	66827.5	74511.1	135198	22659.2	103302	37556.3	39731.3	87031.9	68950	38903.6	55787.2	44100.9	71887.7	-	-
mws1050	148.06	88.0393	147.053	C5H9NO4	[M+H]+	O-Acetylserine	Amino acids and derivatives	Amino acids and derivatives	5147-00-2	3	80577.7	90575.2	85957.1	111048	127709	102366	651130	564560	163179	337129	219534	354582	246520	169984	280775	C00979	ko00270,ko00908,ko00920,ko01100,ko01110,ko01200,ko01230,ko04122
mws1383	243.088	145.076	242.08	C12H10N4O2	[M+H]+	Lumichrome	Alkaloids	Alkaloids	1086-80-2	3	16164.3	33584.9	29938.5	35998.5	30422.3	27184.3	25141	8340	11670	27585.9	22683.4	11313.6	24756.9	33143.7	40831.9	C01727	ko00740
mws0230	120.066	74.0601	119.058	C4H9NO3	[M+H]+	L-Threonine*	Amino acids and derivatives	Amino acids and derivatives	72-19-5	3	1.76562e+06	1.88643e+06	1.2405e+06	744712	1.32921e+06	812049	1.03195e+06	586650	1.23688e+06	310786	499639	446914	1.21891e+06	780684	859027	C00188	ko00260,ko00261,ko00290,ko00470,ko00860,ko00970,ko01100,ko01110,ko01230,ko02010
MWS201447	237.124	120.086	236.116	C12H16N2O3	[M+H]+	Phe-Ala	Amino acids and derivatives	Amino acids and derivatives	3918-87-4	3	38723.7	29527.4	19038	24808	18820.7	26576.9	66953.1	82327.2	67442.8	35243.4	18495.9	45845.6	39926.5	27385.2	26068.4	-	-
Lmsn015919	658.854	482.926	659.861	C6H18O24P6	[M-H]-	Phytic acid	Organic acids	Organic acids	83-86-3	3	72305.1	65970.9	56014.8	50241.6	53436.7	43594.4	56759.1	47798.6	48994.8	42014.5	43783.6	41334.2	81486.4	54613.1	54258.8	C01204	ko00562,ko01100,ko04070
Lhmp122112	497.31	335.26	496.304	C27H44O8	[M+H]+	5-Pregnene-3,17,20-triol-20-O-glucoside	Steroids	Cardiac glycoside	-	3	44859.5	51739.4	68140.2	21373.2	21908.4	116827	45245.5	97994	52715.6	27866.3	9330.22	41083	71774.8	43198.8	60125.8	-	-
Lmhp003013	279.17	177.055	278.163	C15H22N2O3	[M+H]+	N-Feruloyl-Cadaverine	Alkaloids	Phenolamine	-	3	35009.7	105045	37820.8	32328.2	47740.8	73950.8	37512.9	35010	19513.3	28562.4	41590.8	32151.1	40905.2	37303.4	58350	-	-
Lskp211278	245.11	84.04	244.106	C10H16N2O5	[M+H]+	Oxypinnatanine A	Alkaloids	Alkaloids	-	3	197620	236493	148049	301865	338490	351911	213043	161636	154654	329718	299193	354808	184346	212059	294014	-	-
MWSmce486	503.162	383.12	504.169	C18H32O16	[M-H]-	Manninotriose	Others	Saccharides	13382-86-0	3	15668.8	10986.2	60816.9	64360.9	77316.8	41082.3	12735.2	23023	37313.3	61860.1	61972.3	45152.1	29962	21604.5	36030.3	C05404	ko00052,ko01100
MW0159412	365.06	153.04	364.042	C10H13N4O9P	[M+H]+	Xanthosine 5'-monophosphate	Nucleotides and derivatives	Nucleotides and derivatives	523-98-8	3	8.1083e+06	1.29288e+07	9.24618e+06	1.34985e+07	1.83498e+07	1.61722e+07	7.98834e+06	1.36514e+07	8.74736e+06	1.43976e+07	9.84495e+06	1.31851e+07	9.49774e+06	1.5617e+07	1.20001e+07	C00655	ko00230,ko01100,ko01110,ko01232
pmp001270	494.32	184.07	493.317	C24H48NO7P	[M+H]+	LysoPC 16:1*	Lipids	LPC	76790-27-7	1	86921.1	131357	235092	228916	231435	336567	106204	229557	164539	151843	122168	144785	127338	131800	194776	-	-
Hmqp003435	651.15	271.06	650.148	C29H30O17	[M+H]+	Apigenin-7-O-(2''-O-apiosyl)(6''-Malonyl)glucoside*	Flavonoids	Flavones	-	2	616335	589955	1823270	683305	845689	3733315	1.62458e+06	660580	664943	9	9	9	1.057e+06	760383	660980	C05622	ko00944
Lmyn002435	415.161	253.072	416.168	C19H28O10	[M-H]-	Hydrangeifolin I	Phenolic acids	Phenolic acids	-	3	8.42847e+06	1.04935e+07	6.11737e+06	6.44785e+06	9.03874e+06	2.1407e+07	5.36581e+06	2.11009e+07	1.43256e+07	1.40852e+07	2.00066e+07	1.87756e+07	1.04291e+07	1.19883e+07	1.6673e+07	-	-
MWStz070	182.08	91.05	181.074	C9H11NO3	[M+H]+	N-(2-Hydroxy-4-methoxyphenyl)acetamide	Alkaloids	Phenolamine	58469-06-0	1	4.81615e+06	2.92676e+06	1.93639e+06	6.4437e+06	5.62626e+06	3.71431e+06	3.90587e+06	2.64302e+06	3.42334e+06	4.53015e+06	7.07829e+06	5.49775e+06	5.17642e+06	3.11792e+06	4.75251e+06	-	-
Lhfp112926	343.15	163.08	342.147	C20H22O5	[M+H]+	Myricatomentogenin	Others	Others	-	3	403010	214225	297061	296378	420026	215419	228461	206804	206271	281905	387756	316235	358986	265020	221162	-	-
Cmsp002787	227.09	181.05	226.084	C11H14O5	[M+H]+	3,4'-Dihydroxy-3',5'-dimethoxypropiophenone	Others	Ketone compounds	136196-47-9	2	187569	143242	230142	205364	387621	268692	238762	49658.8	67538.6	227174	159805	194898	199150	133492	222853	-	-
pmp000089	401.14	147.04	400.137	C18H24O10	[M+H]+	Regaloside H	Phenolic acids	Phenolic acids	126239-77-8	3	63278.9	77211.3	122227	110103	176591	76120.7	105347	118390	78050.5	99117.3	83288.9	135007	89885.6	85690.9	54741.3	-	-
MW0005298	163.04	77.04	162.025	C8H6N2S	[M+H]+	4-Phenyl-1,2,3-thiadiazole	Others	Others	25445-77-6	3	1.04579e+07	8.72399e+06	7.35611e+06	7.61768e+06	7.23379e+06	7.73427e+06	7.52669e+06	8.45282e+06	7.50102e+06	7.01466e+06	7.42845e+06	7.80642e+06	1.05146e+07	7.12045e+06	6.85066e+06	-	-
MWSmce526	161.091	143.081	160.085	C6H12N2O3	[M+H]+	Daminozide	Alkaloids	Alkaloids	1596-84-5	3	48576.7	51908	111128	9	9	9	25765.4	79554.1	56947.9	384463	297659	406358	187126	303348	298966	C10996	-
Lmxp000939	136.06	119.04	135.054	C5H5N5	[M+H]+	Zarzissine	Alkaloids	Alkaloids	160568-14-9	3	3.27909e+06	1.4026e+06	1.2496e+06	3.37229e+06	2.38564e+06	3.16395e+06	2.07274e+06	2.10008e+06	2.33843e+06	2.82945e+06	3.43559e+06	3.79929e+06	2.73445e+06	1.8288e+06	3.062e+06	-	-
pmp000198	913.52	441.37	912.508	C47H76O17	[M+H]+	Soyasaponin βc*	Terpenoids	Triterpene Saponin	-	1	91823	86007.3	20530.5	11279.2	9878.55	12360.6	2119.23	2822.19	9179.35	85077.6	9506.28	7080.66	25250.4	42497	37347.1	-	-
MWS1854	110.06	65.0417	109.053	C6H7NO	[M+H]+	4-Aminophenol	Alkaloids	Phenolamine	123-30-8	3	12535.3	16675	15378.8	7939	20766.3	15185.5	18688.5	20699.8	15118.5	10595.3	11593.7	11550.7	18340	13340	22445.7	C02372	-
MWSmce314	134.059	106.067	133.053	C8H7NO	[M+H]+	Oxindole	Alkaloids	Plumerane	59-48-3	3	19269.5	10005	26161.4	53697.9	116720	22846.4	20416.1	16893.8	21077.1	26140.3	37101.4	56246.6	47405.9	35900.4	28668.2	C12312	ko00402,ko01110
Lmdp004892	535.11	287.05	534.101	C24H22O14	[M+H]+	Kaempferol-3-O-(6''-malonyl)galactoside*	Flavonoids	Flavonols	-	3	1.38545e+06	3755555	3.07674e+06	2.64917e+06	6665840	1.20721e+07	1.3692e+06	2.10983e+06	773276	3.51189e+06	3.29243e+06	4.05069e+06	4970275	2.99976e+06	3.77113e+06	-	-
pmb1754	184.073	125.001	184.073	C5H15NO4P+	[M]+	O-Phosphocholine	Alkaloids	Alkaloids	107-73-3	3	1.91859e+07	1.32236e+07	1.16378e+07	6.41189e+06	7.0614e+06	9.55125e+06	5.64234e+06	1.34879e+07	2.06866e+07	1.07299e+07	1.51453e+07	1.16804e+07	1.65347e+07	1.1964e+07	1.01796e+07	C00588	ko00564,ko01100
pmp001244	266.139	207.066	266.139	C14H20NO4+	[M]+	Caffeoylcholine	Alkaloids	Phenolamine	87189-10-4	3	183388	172433	204225	158805	186188	158904	278832	148489	126278	231234	168004	108796	306165	234240	183806	-	-
MWS04559g	182.08	136.08	181.074	C9H11NO3	[M+H]+	3-Hydroxy-L-phenylalanine*	Amino acids and derivatives	Amino acids and derivatives	587-33-7	1	2.4265e+06	1.45219e+06	933025	3.09876e+06	2.5125e+06	1.80376e+06	2.04149e+06	1.3135e+06	1.82405e+06	2.25626e+06	3.17279e+06	2.56082e+06	2.55013e+06	1.59446e+06	2.62824e+06	-	-
HJN041	451.12	289.07	452.132	C21H24O11	[M-H]-	Epicatechin glucoside	Flavonoids	Flavanols	-	3	344095	224042	412177	110277	148415	178243	256431	156490	252780	207786	100875	140719	119875	191300	133400	-	-
Lkmp122408	457.21	133.1	456.2	C22H32O10	[M+H]+	Malonyl byzantionoside A	Terpenoids	Sesquiterpenoids	-	3	98956.8	127826	101310	126594	143769	176199	76528.3	58530.6	82375.9	208617	115591	130402	144224	89049.4	102306	-	-
Yajp008857	161.06	105.07	160.052	C10H8O2	[M+H]+	Viburtinal	Terpenoids	Monoterpenoids	63661-79-0	3	409967	151124	83296.8	170112	215904	124123	342111	229762	81336.5	172074	147343	234415	103842	164035	112068	-	-
Lmwp005925	973.5	471.35	972.493	C48H76O20	[M+H]+	Azukisaponin IV*	Terpenoids	Triterpene Saponin	82793-04-2	2	51909.9	143058	666560	196810	550295	1213485	76583.3	23283.6	247546	94078.3	127600	185158	171209	125893	213799	-	-
Lmdp003509	435.092	303.061	434.085	C20H18O11	[M+H]+	Quercetin-3-O-xyloside (Reynoutrin)*	Flavonoids	Flavonols	549-32-6	3	120055	30082.4	36675	56676.9	53785.6	34458.4	50101.1	60973.6	35843.6	150085	58054.5	66280.3	76690	48377.3	52369.9	-	-
Rfmb26201	621.219	417.156	622.226	C30H38O14	[M-H]-	Syringaresinol-4'-O-(6''-acetyl)glucoside	Lignans and Coumarins	Lignans	-	3	162742	115996	101184	115818	36177.9	50963	47069	39974.4	35035.5	30056.9	75810.7	40908	93995	56538.6	69557.6	-	-
mws0250	182.08	136.08	181.074	C9H11NO3	[M+H]+	L-Tyrosine*	Amino acids and derivatives	Amino acids and derivatives	60-18-4	1	2.37824e+06	1.43514e+06	1.14464e+06	3.14082e+06	2.46619e+06	1.71319e+06	2.01813e+06	1.37153e+06	1.66639e+06	2.22037e+06	3.2904e+06	2.77906e+06	2.43874e+06	1.47588e+06	2.42022e+06	C00082	ko00130,ko00261,ko00350,ko00360,ko00400,ko00460,ko00730,ko00940,ko00950,ko00965,ko00966,ko00970,ko00999,ko01100,ko01110,ko01210,ko01230,ko01240
MWS201424	246.145	86.0967	245.138	C10H19N3O4	[M+H]+	Ile-Asn	Amino acids and derivatives	Amino acids and derivatives	59652-59-4	3	13480.8	7059.16	27672.3	14129.1	23438.4	24642.8	14770.5	23932	28100.7	37391.5	25005	18680.5	31296.9	26675	43804.7	-	-
MWSHY0067	611.158	303.051	610.153	C27H30O16	[M+H]+	Quercetin-3-O-rutinoside (Rutin)*	Flavonoids	Flavonols	153-18-4	3	24043.3	20250	13108	53049	20714.4	26275.1	110045	16675	26305.1	26569.6	16675	57002.2	23319.7	28340	38781.6	C05625	ko00944,ko01100,ko01110
mws2628	118.086	87.0457	117.079	C5H11NO2	[M+H]+	N-Methyl-4-aminobutyric acid	Organic acids	Organic acids	1119-48-8	3	14600.3	18229.7	18224.4	35010	27514.9	20502.8	11789.6	13816.6	36675	13674.8	10669.8	17080.1	23582.5	19848.5	13669.1	C15987	ko00760,ko01100
mws4085	223.061	193.015	224.069	C11H12O5	[M-H]-	Sinapic acid	Phenolic acids	Phenolic acids	530-59-6	3	497542	325989	588843	613095	542237	809526	362999	274563	433853	311617	261640	409713	424503	638935	407371	C00482	ko00940,ko01100,ko01110
pme1816	353.088	191.056	354.095	C16H18O9	[M-H]-	Neochlorogenic acid (5-O-Caffeoylquinic acid)*	Phenolic acids	Phenolic acids	906-33-2	3	208897	486261	121164	422294	735521	1.15446e+06	109775	56187.2	52324	222281	195590	877409	242011	342411	417113	C17147	-
MWSmce240	156.135	58.0645	155.131	C9H17NO	[M+H]+	Triacetonamine	Alkaloids	Piperidine alkaloids	826-36-8	3	24421.5	18046.1	28653.3	12268	12290.2	4179.34	10646.4	12837.8	20241.8	9340.8	18224.1	10798.5	14410.1	14370.2	8693.68	-	-
Smsp002643	579.171	271.06	579.171	C27H31O14+	[M]+	Pelargonidin-3-O-rutinoside	Flavonoids	Anthocyanidins	-	3	51782.1	34484.7	11712.1	44223.9	99725.9	38937.5	57643.3	53410.2	38391	106052	38989.9	47983.3	34786.1	21065.6	34972.2	C12644	ko00942
Zmgn004894	151.04	136.017	152.047	C8H8O3	[M-H]-	Methyl 4-hydroxybenzoate*	Phenolic acids	Phenolic acids	99-76-3	3	109541	502401	399292	888650	1.28397e+06	659745	190353	46829	187151	273818	323547	581037	301640	282395	449190	-	-
MWS4525	166.072	124.05	165.065	C6H7N5O	[M+H]+	6-O-methylguanine	Nucleotides and derivatives	Nucleotides and derivatives	20535-83-5	3	984821	492846	290663	1.15652e+06	920719	648278	725695	495808	524812	765788	979409	863329	1.0107e+06	615693	707339	-	-
Waln011704	580.36	281.25	581.369	C28H56NO9P	[M-H]-	1-(2,3-dihydroxypropoxy)-3-(((2-(dimethylamino)ethoxy)(hydroxy)phosphoryl)oxy)propan-2-yl (Z)-14-Octadecenoic Acid	Others	Others	-	1	102135	145662	134961	141701	78771.3	155754	43439.8	82232.9	79911.4	27248.4	37409.4	47546.4	96121	80239.8	133800	-	-
MA10014775	109.029	81.0336	110.037	C6H6O2	[M-H]-	Hydroquinone	Phenolic acids	Phenolic acids	123-31-9	3	485754	1.3223e+06	1.13483e+06	1.33906e+06	391422	2.39051e+06	311774	208054	248087	1.04445e+06	660424	1.62905e+06	874980	1.36641e+06	893999	C00530	ko00350,ko01100
MWSHY0015	257.08	137.02	256.074	C15H12O4	[M+H]+	Liquiritigenin*	Flavonoids	Flavanones	578-86-9	2	30943	81695	68740.3	14774.4	13714.6	63088.4	13340	1.34e+06	24374.5	52207	58128	12387.3	153437	108854	92547.9	C09762	ko00941,ko00943,ko01100,ko01110
MWS201403	218.15	84.0816	217.143	C9H19N3O3	[M+H]+	Lys-Ala	Amino acids and derivatives	Amino acids and derivatives	17043-71-9	3	381623	916348	1.25245e+06	1.60016e+06	3.29996e+06	3.25412e+06	917558	454969	545863	1.9248e+06	988691	1.29133e+06	835000	1.40897e+06	1.02788e+06	-	-
Lacp007831	325.144	269.083	324.136	C20H20O4	[M+H]+	Phaseollidin*	Flavonoids	Other Flavonoids	37831-70-2	3	23687.6	5712.81	214745	6576.72	15506.9	17940.8	3907.64	576241	18053	97826.3	86260	54289.5	114994	65933.4	95713.4	C05230	-
mws1346	162.076	98.0601	161.069	C6H11NO4	[M+H]+	DL-2-Aminoadipic acid*	Alkaloids	Alkaloids	542-32-5	3	227106	260727	218883	350315	254225	284169	215079	178366	255130	201175	227415	362572	317982	228092	189815	C00956	ko00300,ko00310,ko00311,ko01100,ko01110,ko01210,ko01230
Lmhp002031	245.186	86.0954	244.179	C12H24N2O3	[M+H]+	L-Leucyl-L-Leucine	Amino acids and derivatives	Amino acids and derivatives	3303-31-9	3	28009.8	25747.8	26951.5	19659.2	25708.2	31115.5	32029.7	39843.4	19385.1	4270.4	26675	32772	26039.7	28307.5	16374.6	-	-
Qahp006824	659.37	335.26	658.356	C33H54O13	[M+H]+	Periseoside B	Steroids	Steroidal saponins	-	3	88654.8	102738	103795	33096.9	23416	111910	56458.3	45504.6	45329.4	10334.2	13384.5	19945.3	70146.4	42612	48200.3	-	-
pmp001285	149.02	65.04	148.016	C8H4O3	[M+H]+	Phthalic anhydride	Phenolic acids	Phenolic acids	85-44-9	1	3.64173e+06	3.01626e+06	2.03769e+06	3.00594e+06	3.51575e+06	2.386e+06	2.30121e+06	2.54037e+06	2.07166e+06	2.82863e+06	2.9481e+06	1.93522e+06	4.13343e+06	2.52887e+06	2.80918e+06	-	-
Hmln101664	697.24	535.18	698.242	C32H42O17	[M-H]-	Nortrachelogenin-4'-O-gentiobioside	Lignans and Coumarins	Lignans	-	3	106255	85845	86274.2	376078	226299	156157	81062.2	103766	128058	1.07315e+06	456877	639086	278294	358414	205845	-	-
pmb0530	664.116	136.062	663.109	C21H27N7O14P2	[M+H]+	Nicotinic acid adenine dinucleotide	Nucleotides and derivatives	Nucleotides and derivatives	53-84-9	3	2.27788e+06	3.18073e+06	1.50684e+06	2.57688e+06	2.44451e+06	2.52678e+06	1.86326e+06	973769	2.16555e+06	1.37958e+06	1.51418e+06	1.76427e+06	1.34985e+06	1.73115e+06	2.32353e+06	C00003	ko00190,ko00730,ko00760,ko01100,ko01240
Wccp005176	271.1	243.07	270.089	C16H14O4	[M+H]+	(2S)-7-Hydroxy-3',4'-methylenedioxyflavan	Flavonoids	Other Flavonoids	-	3	1.1253e+06	1.21483e+06	1.40122e+06	945615	1.79041e+06	3.25613e+06	1.26432e+06	1.46968e+06	962966	1.40491e+06	1.31609e+06	1.31093e+06	1.0721e+06	1.24966e+06	1.78876e+06	-	-
Zmdp002216	261.145	86.0968	260.137	C11H20N2O5	[M+H]+	L-γ-Glutamyl-L-leucine	Amino acids and derivatives	Amino acids and derivatives	2566-39-4	3	96288.1	79338.3	55088	31253.8	39830.2	31892.4	18401.7	3088.35	10801.6	15395.4	8517.59	16568.6	37439.8	24967.5	23164.7	-	-
Labn004625	415.16	89.02	416.168	C19H28O10	[M-H]-	2-Phenylethyl beta-primeveroside	Phenolic acids	Phenolic acids	129932-48-5	3	63203.2	63047.7	92933.2	128009	128120	182442	174726	84529.5	87227.6	218642	83365	91165.2	74095.3	110951	68355	-	-
Laxp006592	1105.58	423.36	1104.57	C54H88O23	[M+H]+	Comploside II	Terpenoids	Triterpene Saponin	-	3	13866.3	6670	13340	88152	39102.9	38812.4	70020	10005	32796.6	55567.1	34677	38552.7	71517.2	90739.4	51680	-	-
Zjgp101511	1105.58	423.36	1104.57	C54H88O23	[M+H]+	kuzusapogenol C-GlcA-Glc-Glc-Rha	Terpenoids	Triterpene Saponin	-	3	13866.3	6670	13340	88152	39102.9	38812.4	70020	10005	32796.6	55567.1	34677	38552.7	71517.2	90739.4	51680	-	-
Hmbn002692	517.16	175.04	518.164	C22H30O14	[M-H]-	6'-O-Feruloyl-D-sucrose	Phenolic acids	Phenolic acids	118230-77-6	3	32014.3	35681.7	34813	47811.5	33282.9	34046	25532.4	32286.3	25619	49489.3	31675	46499.3	20638.9	30366	36517.1	-	-
Zblp004832	257.08	137.02	256.074	C15H12O4	[M+H]+	7,4'-Dihydroxydihydroflavonoids*	Flavonoids	Flavanones	-	2	24980.3	18036.7	44875.8	26675	45010	158425	10117.9	1.29869e+06	13992.5	38998.8	16219.9	30223.8	146578	94066.5	93065.7	-	-
Lafp007563	219.17	121.1	218.167	C15H22O	[M+H]+	Costal	Terpenoids	Sesquiterpenoids	-	3	83880.3	113163	97382.8	84535.1	170720	106491	95314	106373	94587.5	44954.3	132089	113837	118923	72421.9	126019	-	-
Wbwp010459	343.15	163.07	342.147	C20H22O5	[M+H]+	5-[(2r,3s,4s,5s)-5-(2h-1,3-benzodioxol-5-yl)-3,4-dimethyloxolan-2-yl]-2-methoxyphenol	Lignans and Coumarins	Lignans	-	3	489237	134085	401427	103455	285073	395336	452181	305308	241006	274921	135518	486975	516983	292670	408277	-	-
MWS201477	221.113	74.0618	220.106	C8H16N2O5	[M+H]+	Thr-Thr	Amino acids and derivatives	Amino acids and derivatives	-	3	62745.2	106418	67782.1	65557.9	105838	81772.3	125961	56483.4	110993	48470.5	53165	104620	81154.1	45904.1	72886.2	-	-
MW0146074	446.15	104.04	447.16	C16H25N5O10	[M-H]-	Asp-Gln-Ala-Asp	Amino acids and derivatives	Amino acids and derivatives	-	3	433080	498424	619755	322291	212785	414181	1.29585e+06	728875	310680	537889	383831	395044	474123	839926	746016	-	-
Lmtp002942	535.145	499.123	534.137	C25H26O13	[M+H]+	Apigenin-6,8-di-C-arabinoside*	Flavonoids	Flavones	-	3	17129.9	17986	23697.2	23921	17997	56685	12608.6	40760.1	6527.15	9174.58	21784.3	20005	15113.7	20792.1	26675	-	-
Lmtp002822	535.145	499.123	534.137	C25H26O13	[M+H]+	Apigenin-6-C-arabinoside-8-C-xyloside*	Flavonoids	Flavones	-	3	17129.9	17986	23697.2	23921	17997	56685	12608.6	40760.1	6527.15	9174.58	21784.3	20005	15113.7	20792.1	26675	-	-
MWS3036	147.03	85.0297	148.037	C5H8O5	[M-H]-	3-Hydroxyglutaric acid*	Organic acids	Organic acids	638-18-6	3	734345	719065	571006	1.06859e+06	989679	559853	692850	991056	561406	723390	1.09576e+06	951224	524143	911602	671233	-	-
Ladp002935	190.05	144.04	189.043	C10H7NO3	[M+H]+	3-quinolinecarboxylic acid	Alkaloids	Quinoline alkaloids	-	3	58027.5	42698.5	162084	73087.6	85205.5	22833.8	40081.7	38352.5	35271.5	114413	70126.8	62918	83405.3	51372.5	90847.4	-	-
Zmdp000972	136.04	91.05	135.035	C4H9NO2S	[M+H]+	S-Methyl-L-cysteine	Amino acids and derivatives	Amino acids and derivatives	1187-84-4	3	603004	274346	222881	886983	742138	539941	565254	357467	486224	710495	897744	777448	539241	391920	695308	C22040	ko02010
pme0120	118.086	101.06	117.079	C5H11NO2	[M+H]+	5-Aminovaleric acid	Organic acids	Organic acids	660-88-8	3	58350	27752.7	27159.6	24489.3	26390	15185.5	33305.5	45010	18231.4	46680	8091.38	20789.2	22461.2	31781.5	18491.1	C00431	ko00310,ko00330,ko00470,ko01100
Lacp005577	457.2	133.1	456.199	C22H32O10	[M+H]+	3-(3'-Hydroxybutyl)-2,4,4-trimethylcyclohexa-2,5-dienone malonyl glucoside	Terpenoids	Sesquiterpenoids	-	3	48345	114343	106623	154125	157699	110037	86756.7	47525.2	49864.8	145580	121583	185278	148912	83510.8	115682	-	-
MW0110229	508.2	166.09	507.201	C27H29N3O7	[M+H]+	Tyr-tyr-tyr	Amino acids and derivatives	Amino acids and derivatives	7390-78-5	3	198659	180498	211615	181922	424913	235841	1.14788e+06	889152	730350	573610	343254	612077	451381	798868	600603	-	-
mws2212	179.03	135.05	180.042	C9H8O4	[M-H]-	Caffeic acid	Phenolic acids	Phenolic acids	331-39-5	1	1.52635e+06	2.737e+06	2.28821e+06	2.58457e+06	1.64828e+06	2.73756e+06	1.20285e+06	977186	1.54286e+06	3.08556e+06	1.73557e+06	4.73014e+06	2.33856e+06	2.71986e+06	1.5084e+06	C01197	ko00940,ko01100,ko01110
Zmsp000366	148.1	130.09	147.089	C6H13NO3	[M+H]+	Fagomine	Alkaloids	Piperidine alkaloids	53185-12-9	3	33340	47446.8	16674.5	8698.62	27217.3	33022.7	47882	21870.9	38061.7	11827.8	31852.6	36430.1	22782.5	27792.1	39333.1	C10144	-
pme2117	426.022	158.925	427.029	C10H15N5O10P2	[M-H]-	Adenosine 5'-diphosphate	Nucleotides and derivatives	Nucleotides and derivatives	58-64-0	3	147900	150495	124772	142168	106288	101161	228374	289541	225849	289196	177160	196508	113601	134161	193874	C00008	ko00190,ko00195,ko00230,ko00908,ko01100,ko01110,ko01232,ko01240
pmp000363	369.13	285.07	368.126	C21H20O6	[M+H]+	Gancaonin N	Flavonoids	Isoflavones	129145-52-4	3	290999	189838	8341.01	220798	1470.33	3907.64	33189.9	2103.57	5171.17	134915	535380	14985.6	730836	491514	435701	-	-
MWS20966	206.096	116.071	205.089	C7H15N3O2S	[M+H]+	S-methyl-L-thiocitrulline	Amino acids and derivatives	Amino acids and derivatives	209589-59-3	3	152311	160026	146647	145768	109452	92534.2	128248	150564	87525.6	109864	114148	97583.6	209970	140206	125812	-	-
pmb0296	357.3	265.25	356.293	C21H40O4	[M+H]+	1-Oleoyl-Sn-Glycerol	Lipids	Glycerol ester	129784-87-8	1	1.30776e+06	1.42934e+06	1.22613e+06	1.12919e+06	739132	1.40014e+06	558775	984140	704530	686594	699596	978948	1.22269e+06	1.00981e+06	676443	-	-
Lmmp003517	225.15	95.08	224.141	C13H20O3	[M+H]+	Solatuberenol A	Others	Others	-	3	60020	42589.1	168440	69339.7	77970.4	70256.7	159405	41514.1	39467.9	63314.9	96707.4	65620.8	101742	63568.1	114575	-	-
Latp009318	343.15	163.07	342.146	C20H22O5	[M+H]+	Virgaurenolide A	Terpenoids	Sesquiterpenoids	-	3	394435	301275	244793	273988	307104	263109	282628	215994	195545	213419	232752	339830	394344	244664	251752	-	-
Sayp004832	547.18	385.13	546.174	C27H30O12	[M+H]+	Phyllamyricoside B	Lignans and Coumarins	Lignans	-	3	30985.5	18462.8	21064.8	37053.3	65387.8	93861.4	25005	55040.6	40819.1	43313.9	31610.6	42197.7	28820.2	51653.9	39624.1	-	-
MWSmce346	517.13	163.04	516.127	C25H24O12	[M+H]+	1,3-O-Dicaffeoylquinic Acid (Cynarin)	Phenolic acids	Phenolic acids	30964-13-7	3	225615	409674	370388	348318	1.03687e+06	5378035	167628	121725	36377.5	1916145	482313	1588820	579555	1006885	711203	C10445	-
pme1210	150.06	61.01	149.051	C5H11NO2S	[M+H]+	L-Methionine	Amino acids and derivatives	Amino acids and derivatives	63-68-3	1	1.23375e+06	429186	454714	682776	275692	291156	366325	242957	111948	302349	183925	174347	435878	249729	433034	C00073	ko00270,ko00470,ko00966,ko00970,ko00999,ko01100,ko01110,ko01210,ko01230,ko01240
Lmrn003000	165.056	103.056	166.063	C9H10O3	[M-H]-	2-Hydroxy-3-phenylpropanoic acid	Phenolic acids	Phenolic acids	7326-19-4	3	9310.45	6753.64	3370.88	12789.7	5103.96	9975.48	11414.1	10900.7	6702.02	1637.83	6565.95	7971.93	7187.69	7150.12	4099.94	C05607	ko00360,ko00960,ko01100,ko01110
mws4052	102.055	56.0496	101.048	C4H7NO2	[M+H]+	1-Aminocyclopropane-1-carboxylic acid*	Organic acids	Organic acids	22059-21-8	3	284236	270430	150822	93633.3	159996	140104	164475	171093	201240	95155.1	95447.6	197953	259632	171066	154600	C01234	ko00270,ko01100,ko01110
pmb2922	565.05	323.03	566.055	C15H24N2O17P2	[M-H]-	Uridine 5'-diphospho-D-glucose	Nucleotides and derivatives	Nucleotides and derivatives	133-89-1	1	3.84829e+06	5.0229e+06	4.12191e+06	3.74586e+06	3.63328e+06	3.54335e+06	6.75514e+06	8.11325e+06	6.36962e+06	4.00651e+06	3.50779e+06	4.44787e+06	3.49476e+06	4.13209e+06	6.03145e+06	C00029	ko00040,ko00052,ko00053,ko00500,ko00520,ko00524,ko00561,ko00908,ko01100,ko01110,ko01240,ko01250
Wmxp009647	315.19	315.19	314.188	C20H26O3	[M+H]+	Momilactone A	Terpenoids	Ditepenoids	51415-07-7	3	112252	123147	75506.8	104654	114883	147569	100959	101098	131726	111787	100265	145239	178607	119936	104685	C18015	ko00904,ko01110
Saln004355	535.18	343.12	536.189	C26H32O12	[M-H]-	Luzonoside C	Terpenoids	Monoterpenoids	-	3	167616	213148	238334	875462	954651	823432	391861	191090	221159	1.92107e+06	814014	1.29391e+06	824953	563142	1.03021e+06	-	-
mws0712	130.051	86.0595	131.058	C5H9NO3	[M-H]-	N-Propionylglycine	Amino acids and derivatives	Amino acids and derivatives	21709-90-0	3	358875	147743	244205	213767	113274	81214.7	231349	263334	248129	217631	287642	227431	129347	224640	229804	-	-
MWSslk214	321.113	137.025	320.105	C20H16O4	[M+H]+	Corylin	Flavonoids	Isoflavones	53947-92-5	3	9915.95	3671.22	151117	1633.12	22701	8795.26	5198.62	5826.3	9	3612.07	16360.4	152675	43120.4	23409.8	34828.9	-	-
MWSHY0131	489.139	285.076	488.132	C24H24O11	[M+H]+	6''-O-Acetylglycitin	Flavonoids	Isoflavones	134859-96-4	3	42209.6	51139.5	57433	79696.6	107102	161545	11949.3	17467.7	12251.1	43879.2	59392.9	87193.8	77282.1	47926.7	47935.2	-	-
Zjgp101332	825.42	469.33	824.419	C42H64O16	[M+H]+	24-hydroxyglucoglycyrrhizin	Terpenoids	Triterpene Saponin	-	3	37398.3	128463	72456.9	57276.8	121807	127324	60779.2	12120.5	15599.5	125664	132370	80479.5	104480	73381.2	59041.1	-	-
Lhmp091618	971.48	469.33	970.477	C48H74O20	[M+H]+	Soyasaponin H glucuronic acid glucose rhamnoside	Terpenoids	Triterpene Saponin	-	1	45541.7	55856.1	25877.7	73428.5	63939.7	24617	38581.8	8613.64	8101.29	170009	82159.3	37487.4	122730	66459.7	98195.8	-	-
MWSslk013	463.123	301.087	462.116	C22H22O11	[M+H]+	Tectoridin	Flavonoids	Isoflavones	611-40-5	3	188465	185692	462420	229782	525975	1927970	165100	248555	90035	390849	455735	375080	304845	502555	562780	C10533	-
MWStz073	102.055	84.0468	101.048	C4H7NO2	[M+H]+	5-Hydroxy-2-pyrrolidinone	Alkaloids	Pyrrole alkaloids	62312-55-4	3	656862	521153	446554	510055	343963	390247	496414	561334	390402	313871	323446	725123	629060	547709	339094	-	-
Hmlp005624	285.08	270.05	284.068	C16H12O5	[M+H]+	3',7-dihydroxy-4'-methoxyflavone*	Flavonoids	Flavones	-	3	34197.4	95035	127543	75826	228193	61561.3	40672.2	16097.1	8340	104903	105532	242241	94085.1	100423	157341	-	-
MEDN1428	335.22	243.28	334.214	C20H30O4	[M+H]+	5Z,8Z,11Z,14Z-Eicosatetraenedioic acid	Lipids	Free fatty acids	79551-84-1	3	41638.2	56830.6	78648.3	18848.3	16617.4	54836.2	35311	50114.9	31990.2	20408.2	8340	30711.2	46354.2	27002.2	30459.7	-	-
MWSHY0104	449.108	287.062	448.101	C21H20O11	[M+H]+	Luteolin-7-O-glucoside (Cynaroside)	Flavonoids	Flavones	5373-11-5	3	1258880	468983	713455	271504	356765	1342975	151750	71690	78360	56982.8	258575	128303	272252	454060	507575	C03951	ko00944
Lagp003918	431.13	311.09	430.126	C22H22O9	[M+H]+	4'-O-Methylpuerarin	Flavonoids	Isoflavones	-	2	15005	226674	82337	54521.4	274060	394389	31209.1	33942.8	36549.6	25251.3	54917.5	137482	121481	120228	196810	-	-
MW0149957	322.11	158.03	321.099	C11H19N3O6S1	[M+H]+	Glu-Cys-Ala	Amino acids and derivatives	Amino acids and derivatives	-	3	4.59651e+07	3.57458e+07	2.33747e+07	3.87833e+07	3.65922e+07	123390	3.84124e+07	4.9134e+07	5.05854e+07	4.1446e+07	3.41397e+07	4.39607e+07	2.52183e+07	3.8671e+07	4.73259e+07	-	-
Zmkp004727	457.37	209.15	456.36	C30H48O3	[M+H]+	Kuguaglycoside I	Terpenoids	Triterpene	-	3	180120	132133	298148	146745	274110	127336	203485	44297.8	34838	31969.4	96705	78360	100615	155037	188991	-	-
Lhdp091120	957.5	455.35	956.498	C48H76O19	[M+H]+	Dehydrosoyasaponin A3	Terpenoids	Triterpene Saponin	-	2	331038	335853	653722	193651	292090	234967	167938	38084.1	147685	309434	173619	353170	374338	355753	203318	-	-
Yarp005805	651.23	147.04	650.221	C31H38O15	[M+H]+	Salsaside D	Phenolic acids	Phenolic acids	-	3	23072.1	13956.9	13091	27935.5	20352.3	58854.3	11670	23932.7	8059.05	5487.82	10453.3	16247	15698.5	20504.7	11010.3	-	-
Zbdn001947	301.09	123.01	302.1	C13H18O8	[M-H]-	Isotachioside*	Phenolic acids	Phenolic acids	31427-08-4	1	433472	804699	1.37313e+06	599138	1.07134e+06	759716	323920	100346	288141	119693	520115	546120	354223	421616	222802	-	-
MWSslk118	227.067	136.039	226.059	C9H10N2O5	[M+H]+	2,2'-Cyclouridine	Alkaloids	Alkaloids	3736-77-4	3	48345	36505	17912.3	20005	34101.7	21957.1	15378.8	8340	30010	16679.4	13327.9	22020.5	23340	37598.8	44160	-	-
Lmjp003231	495.11	333.07	494.106	C22H22O13	[M+H]+	Patuletin-3-O-glucoside*	Flavonoids	Flavonols	-	3	19900.9	56685	63690.6	32170.5	61685	71165.4	98370	64975.7	23374.8	15613.3	21675	43056.7	54827.6	31364.2	58350	-	-
Lskp211411	497.31	335.26	496.304	C27H44O8	[M+H]+	abutasterone	Steroids	Steroid	88669-02-7	3	74718.7	42493.3	76766.5	16147.4	46266.6	119540	38228.8	92119.1	35124.8	31750.2	17233.9	37255.1	62675.3	34581.4	63089.2	-	-
Lmmn004951	329.23	171.1	330.241	C18H34O5	[M-H]-	2-Hydroxy-4-methyl-3-undecanoyloxypentanoic acid methyl ester	Lipids	Free fatty acids	-	1	105775	102627	643929	176016	167230	1.05225e+06	194488	348706	410094	272018	339469	783584	189989	324086	358692	-	-
Lhmp091613	975.52	439.35	974.509	C48H78O20	[M+H]+	Dihydrocalyx saponin glucuronic acid glucose rhamnoside	Terpenoids	Triterpene Saponin	-	2	80387.2	520062	386283	101696	427310	616335	216282	75061.1	107751	420625	265796	120942	228603	400557	261868	-	-
mws1167	130.999	59.0139	132.006	C4H4O5	[M-H]-	Oxalacetic acid	Organic acids	Organic acids	328-42-7	3	100897	88902.9	66031.6	74811.7	82296.4	82531.2	56689.8	81108.1	13280.6	50321.6	56835.4	71965.6	79065.4	128275	76479.7	C00036	ko00010,ko00020,ko00250,ko00470,ko00620,ko00630,ko00710,ko00999,ko01100,ko01110,ko01200,ko01210,ko01230,ko01240
pmb0197	298.115	166.072	297.107	C11H15N5O5	[M+H]+	N7-Methylguanosine	Nucleotides and derivatives	Nucleotides and derivatives	20244-86-4	3	5157.06	16720	9522	66669.8	34484.1	92880.2	46615.1	20678.3	24170.1	30485.2	39714.6	46008.4	39510.3	29656.9	20930.9	C20674	-
Wcdp004275	230.25	57.07	229.241	C14H31NO	[M+H]+	Lauramine oxide	Others	Others	1643-20-5	2	26970.1	23542.4	25152.7	15251.4	19996.1	31767	77986.2	71183.9	21568.3	18593	17291.2	58028.1	93140.5	62106.9	51965.1	-	-
Lacp005602	459.22	211.17	458.215	C22H34O10	[M+H]+	Blumenol C malonyl Glucoside	Terpenoids	Sesquiterpenoids	-	2	28574.7	40010	68355	50176.3	45324.5	57124.3	43606.9	75025	36009.2	17308.9	73237.1	34128.2	24306.3	46680	37583.5	-	-
Zmfn000481	535.04	323.03	536.044	C14H22N2O16P2	[M-H]-	Uridine-5'-Diphosphate-D-Xylose	Nucleotides and derivatives	Nucleotides and derivatives	3616-06-6	1	270143	413753	331558	440911	289616	303847	698431	1.01213e+06	579014	497888	215236	420824	305608	362346	546403	C00190	ko00520,ko00908,ko01100,ko01250
MWS201401	204.098	133.06	203.091	C7H13N3O4	[M+H]+	Ala-Asn	Amino acids and derivatives	Amino acids and derivatives	31796-57-3	3	32177.4	43526.5	89896.4	72160	56333.8	42573.1	28212.8	61820.8	54113.8	56656.8	89848.7	82803.4	24345.7	46547.9	42340.5	-	-
Laxp006965	943.53	441.37	942.519	C48H78O18	[M+H]+	Abrisaponin Ca	Terpenoids	Triterpene Saponin	-	3	662440	1.11676e+06	225235	215456	150839	1.43268e+06	540321	161377	463735	1.15811e+06	253314	430587	447984	833773	821644	-	-
Lakn004098	281.139	171.119	282.147	C15H22O5	[M-H]-	Dihydrophaseic acid	Terpenoids	Sesquiterpenoids	41756-77-8	3	32223	37340.4	31083.5	12464.6	14171.7	21945	19609.6	18501.9	17389	4801.67	7243.43	12613.3	15483.5	20666.3	10857	C15971	ko00906
pme0436	577.135	407.076	578.142	C30H26O12	[M-H]-	Procyanidin B3	Tannins	Proanthocyanidins	23567-23-9	3	24052.3	21589.3	21297.9	23257.2	21708.1	7272.35	23556.1	10102.7	14347.5	58945.4	29839.5	22557	25396.8	22612	39933.8	-	-
Hmln003405	447.057	315.01	448.064	C20H16O12	[M-H]-	Ellagic acid-4-O-rhamnoside	Tannins	Tannin	-	3	38345	5868.93	5022.51	25525.4	51011.7	89718	10860.1	30033.2	56909.7	12580.7	53059.9	56240.2	32896.9	41674.6	21390.9	-	-
Laxp008987	797.47	441.37	796.461	C42H68O14	[M+H]+	Azukisaponin II*	Terpenoids	Triterpene Saponin	82793-03-1	1	316860	381817	75484.1	131094	149452	192987	199099	70976.3	82370.7	292710	51101.4	168786	164790	87619.8	163285	-	-
Zmjn001813	159.066	97.0649	160.074	C7H12O4	[M-H]-	Pimelic acid*	Organic acids	Organic acids	111-16-0	3	19262	22319.8	24880	21476.2	21931.3	19323.6	27687.7	54151.3	42139.6	34001	30317.3	24214.9	17859.5	31771.6	20293	C02656	ko00780,ko01100,ko01240
Ymlp003524	449.14	269.09	448.137	C22H24O10	[M+H]+	8-O-methyl-7-hydroxyaloin B	Quinones	Anthraquinone	-	3	118769	84688.8	64889.1	52481.3	109067	140462	35773	35010	18128.3	32222.8	34663.3	49635.4	84292.6	42947.9	70164.2	-	-
mws0437	151.061	59.0139	152.069	C5H12O5	[M-H]-	D-Arabitol*	Others	Saccharides	488-82-4	3	132865	149248	160706	166262	84097.6	34592.7	95900.9	61582.7	71019.5	85900.5	89356.8	108879	51684.6	98718.4	71283	C01904	ko00040,ko01100
Zmcp002666	627.144	303.05	626.148	C27H30O17	[M+H]+	Quercetin-3,7-Di-O-glucoside	Flavonoids	Flavonols	-	3	131856	92097.6	600117	130584	122050	1.5637e+06	60020	21746.3	18659.5	140112	35227.5	150762	253648	226771	401392	-	-
Zmdp004370	459.13	255.07	458.121	C23H22O10	[M+H]+	6''-O-Acetyldaidzin	Flavonoids	Isoflavones	71385-83-6	1	4.00793e+06	3.93704e+06	4.9829e+06	3.38545e+06	5.13176e+06	1.19497e+07	1.57831e+06	2.40484e+06	2.11364e+06	5880675	3.67763e+06	7759215	6203975	3.39264e+06	4.1022e+06	-	-
MWSslk257	324.06	112.052	323.052	C9H14N3O8P	[M+H]+	Cytidine 5'-monophosphate(Cytidylic acid)	Nucleotides and derivatives	Nucleotides and derivatives	63-37-6	3	17156.7	9802.23	20005	35548.7	41435.2	93370	27439.9	22578.5	38602.3	40587	18875.9	35919.4	26152	23340	13303.8	C00055	ko00240,ko01100,ko01232
pmp000201	943.53	599.39	942.519	C48H78O18	[M+H]+	Soyasaponin βb (Soyasaponin I)	Terpenoids	Triterpene Saponin	51330-27-9	1	662684	669522	99839.5	84294.8	51085.5	735878	242568	130685	154793	960140	99306.8	256112	216006	394482	419042	C08983	-
MWSmce184	219.06	173.03	218.058	C12H10O4	[M+H]+	Ethyl 3-coumarincarboxylate	Lignans and Coumarins	Coumarins	1846-76-0	3	129918	95528	72692.6	79329.2	71200.5	110062	38108.4	89715.1	48330.5	50093.6	85048.9	51167.9	98275	50739.2	71559.1	-	-
MWSprf123	943.53	441.37	942.519	C48H78O18	[M+H]+	Buddlejasaponin IVb	Terpenoids	Triterpene Saponin	152580-79-5	3	835079	1273986	215013	416403	140083	2.19485e+06	500434	179529	454681	1.16766e+06	227886	332147	801236	551396	1.07698e+06	-	-
MWS201426	221.097	133.032	220.088	C8H16N2O3S	[M+H]+	Ala-Met	Amino acids and derivatives	Amino acids and derivatives	14486-05-6	3	331480	159532	408925	337937	396682	765748	142714	176898	113241	779929	352982	449842	276300	500680	320480	-	-
MWS1787	94.0651	53.0383	93.0578	C6H7N	[M+H]+	2-Picoline; 2-Methylpyridine	Alkaloids	Pyridine alkaloids	109-06-8	3	8.68658e+06	7.05445e+06	7.28436e+06	7.24371e+06	6.92006e+06	6.22784e+06	5.52598e+06	5.78464e+06	4.90482e+06	4.88021e+06	4.90262e+06	6.11789e+06	9.47127e+06	6.11284e+06	5.1926e+06	C14447	-
MWS04528	168.032	56.0501	167.025	C4H9NO4S	[M+H]+	(2s)-2-Amino-4-sulfinobutanoic acid	Amino acids and derivatives	Amino acids and derivatives	2686-70-6	3	57725	65927	78016.6	85156.4	104669	115171	66145.1	80715.2	72706.7	87796.7	95593.3	73919.1	108230	55296.8	80595.9	-	-
MWSHY0080	595.17	287.06	594.159	C27H30O15	[M+H]+	Luteolin-7-O-neohesperidoside (Lonicerin)*	Flavonoids	Flavones	25694-72-8	1	222176	1514685	636743	781213	1.48765e+06	893316	372636	187360	271309	927108	621418	1.61886e+06	468393	585850	874973	C12630	ko00944
pmc0066	333.06	137.05	332.052	C10H13N4O7P	[M+H]+	2'-Deoxyinosine-5'-monophosphate	Nucleotides and derivatives	Nucleotides and derivatives	3393-18-8	3	3.33603e+06	6.4792e+06	3345515	10446545	430027	2.49259e+06	3.90761e+06	3.35511e+06	30823410	8899835	1.61589e+06	9036390	1.29925e+06	2.54633e+06	2.3716e+06	C06196	ko00230,ko01232
Wcfp005519	163.04	133.03	162.032	C9H6O3	[M+H]+	5-hydroxyindene-1,3-dione	Terpenoids	Sesquiterpenoids	131977-61-2	2	2.23856e+06	1.88074e+06	1.60254e+06	1.76893e+06	1.74263e+06	1.50077e+06	1.92221e+06	2.08408e+06	1.83917e+06	1.60459e+06	1.60279e+06	1.67843e+06	2.68671e+06	1.59594e+06	1.56392e+06	-	-
mws0017	146.165	72.0808	145.158	C7H19N3	[M+H]+	Spermidine	Alkaloids	Alkaloids	124-20-9	3	172631	164532	181150	155178	145535	151716	162926	161704	142122	121947	133964	174714	214453	118746	134969	C00315	ko00330,ko00410,ko00480,ko00940,ko01100,ko02010
MWSmce331	102.054	56.0498	101.048	C4H7NO2	[M+H]+	Azetidine-2-carboxylic acid*	Alkaloids	Alkaloids	2517-04-6	3	1070680	1317740	519285	391805	350152	332304	368433	643120	996815	375500	489175	380955	929695	519285	576170	C08267	-
Lhdp091315	813.46	457.37	812.456	C42H68O15	[M+H]+	Soyasaponin A glucuronic acid glucoside	Terpenoids	Triterpene Saponin	-	1	347636	213838	344079	500296	868594	981132	363242	212073	320697	666980	745853	746661	699182	351163	529170	-	-
Yamn004462	523.22	361.16	524.226	C26H36O11	[M-H]-	6-((4-(3-hydroxy-2-(4-(3-hydroxypropyl)-2-methylphenoxy)propoxy)-2-methoxyphenoxy)methyl)tetrahydro-2H-pyran-2,3,4,5-tetraol	Lignans and Coumarins	Lignans	-	3	28291	26475.1	41265.1	53128.4	94587.5	46796.8	48557.8	16217.6	20499.2	76940.9	77858.9	59760.6	40390.4	66454.9	37569.2	-	-
mws1038	277.123	146.081	278.13	C11H22N2O4S	[M-H]-	Pantetheine	Alkaloids	Alkaloids	496-65-1	3	4507.97	9715.64	12443	9778.06	12208.3	2407.61	16161.5	63766.7	10516.7	16016.7	12167.6	6472.57	7576.3	12758.4	7363.59	C00831	ko00332,ko00770,ko01100,ko01110
Lazp004089	579.172	285.077	578.164	C27H30O14	[M+H]+	Kakkanin*	Flavonoids	Isoflavones	-	3	79040.7	111631	147554	143948	181306	154070	23340	36485.6	17058.7	63350	49998	289545	61008.1	30613	55895.5	-	-
Lagp004602	505.26	211.17	504.257	C24H40O11	[M+H]+	Foliasalacioside B1	Terpenoids	Monoterpenoids	-	3	15076.8	16367.4	13389.2	12392	13273.9	25276.4	7259.54	1670	8526.94	8340	9363.74	12370.5	13079.6	17060.6	8528.91	-	-
Lhdp120305	505.26	211.17	504.257	C24H40O11	[M+H]+	Guettardionoside	Terpenoids	Monoterpenoids	-	3	15076.8	16367.4	13389.2	12392	13273.9	25276.4	7259.54	1670	8526.94	8340	9363.74	12370.5	13079.6	17060.6	8528.91	-	-
Zbbp004330	549.125	301.071	548.116	C25H24O14	[M+H]+	Texasin-7-O-glucoside-6''-O-malonate*	Flavonoids	Isoflavones	-	3	47941.6	91931.4	136965	153422	274944	47867.6	103699	209519	85993	265845	155090	155407	74395.1	100354	144107	-	-
MWSslk203	727.21	433.11	726.201	C32H38O19	[M+H]+	Vaccarin	Flavonoids	Flavones	53452-16-7	3	1.2736e+06	700397	701535	1.35558e+06	1.29093e+06	2.56192e+06	878078	405580	316054	626381	1.2385e+06	967480	1.72618e+06	857280	1.31932e+06	-	-
Lahp003408	451.12	243.06	450.116	C21H22O11	[M+H]+	2-(3,4-dihydroxyphenyl)-4h-chromene-3,5,7-triol-glucoside	Flavonoids	Flavanols	-	2	15005	85946.4	41079.4	25035.3	49050.3	121002	25953.6	20730.9	23268	29723.1	48894.3	35185.4	108380	57895.2	69816	-	-
Lasp003403	247.144	191.117	246.137	C14H18N2O2	[M+H]+	N-propionylcytisine	Alkaloids	Piperidine alkaloids	-	3	11764.2	8796.41	7143.57	17895.9	11434.4	6135.07	20942.4	5102.69	23465.6	13112.8	17487.3	15124.7	26675	17345.6	35010	-	-
Wbmn00859	383.08	191.06	384.084	C20H16O8	[M-H]-	vitelignin A	Lignans and Coumarins	Lignans	-	3	112612	96336.7	70881.2	57768.1	52522.7	18163.9	74990	141160	140903	86865.9	114915	99300.1	51627.9	72073.2	101940	-	-
Lhmp093013	811.45	455.35	810.44	C42H66O15	[M+H]+	Dehydrosoyasaponin A glucuronic acid glucoside	Terpenoids	Triterpene Saponin	-	3	104020	96521	82420.1	160898	102280	115257	110429	4910.57	57685.1	18447.8	14017	61228.7	35256.6	71221.8	65450.9	-	-
pmb0864	426.262	285.242	425.254	C19H40NO7P	[M+H]+	LysoPE 14:0	Lipids	LPE	-	3	11950.1	8934.55	22145.9	14430.2	7497.43	31778.7	18679.4	11069.7	25142.5	7046.23	10958	11758.9	15142	8074.38	9689.17	-	-
Lagp004791	975.52	473.37	974.509	C48H78O20	[M+H]+	Kudzusaponin A5	Terpenoids	Triterpene Saponin	-	2	9	9	9	368765	760365	359757	181446	18340	69279.1	652725	250257	419376	165389	87680.8	176937	-	-
Wcgn002946	193.05	109.03	194.058	C10H10O4	[M-H]-	3-hydroxy-6-methoxy-7-methyl-3H-2-benzofuran-1-one	Others	Others	-	2	2.76789e+07	4.09146e+07	5.25741e+07	7.83087e+07	7.3705e+07	1.01477e+08	1.92702e+07	1.20168e+07	2.00417e+07	31000803	9.67341e+06	6.89463e+07	3.27187e+07	3.55392e+07	5.89753e+07	-	-
Wcdp004536	209.15	137.1	208.146	C13H20O2	[M+H]+	3-hydroxy-beta-ionone	Terpenoids	Monoterpenoids	-	3	42294.8	48345	64349.2	256905	271980	37296.8	56685	19485.3	15732.7	50891.8	308670	104694	37787.5	76706.1	57244.3	-	-
Wbmn004320	495.15	495.15	496.158	C23H28O12	[M-H]-	6'-O-p-hydroxybenzoylmussaenosidicacid	Terpenoids	Monoterpenoids	-	3	139986	152322	128601	215124	213712	283782	145086	170342	191887	212659	189265	251930	105334	216837	190563	-	-
pme0368	579.17	271.06	578.164	C27H30O14	[M+H]+	Apigenin-7-O-rutinoside (Isorhoifolin)*	Flavonoids	Flavones	552-57-8	3	1.99139e+06	2.01577e+06	1.98371e+06	5639535	7811990	9787025	1.90392e+06	1598930	935510	1.60715e+06	1.85186e+06	2.39651e+06	2.54786e+06	4019280	2.12236e+06	-	-
mws0178	353.088	191.055	354.095	C16H18O9	[M-H]-	Chlorogenic acid (3-O-Caffeoylquinic acid)*	Phenolic acids	Phenolic acids	327-97-9	3	124739	56702.2	235753	151538	629221	559015	68895.1	57750.4	85025	203459	235325	512179	182615	270702	373610	C00852	ko00940,ko00941,ko00945,ko01110
Cmhp005227	339.109	177.054	338.1	C16H18O8	[M+H]+	4,8-Dihydroxy Naphthol-1-O-glucoside	Quinones	Quinones	-	3	128013	166770	192656	307998	333452	277363	169221	85455.1	120337	97122.5	176795	245244	230174	152391	115344	-	-
Lmmp003091	611.16	303.05	610.153	C27H30O16	[M+H]+	Quercetin-3-O-(4''-O-glucosyl)rhamnoside*	Flavonoids	Flavonols	59262-54-3	3	50592.7	50015	29245.7	39425.3	18340	33340	41197.1	7120.52	72483.2	26675	15005.6	116720	18111.8	38226.6	34440.2	C17563	-
pmb0786	180.087	163.06	179.079	C6H13NO5	[M+H]+	D-Glucosamine	Others	Saccharides	3416-24-8	3	41397.3	86480.7	59488.1	79234.3	37436.4	75271.6	67819.4	125929	49530.6	27297.6	30825.4	23724.5	37543.9	52726.3	76519.1	C00329	ko00520,ko01100,ko01250
MWSHY0135	625.176	317.075	624.169	C28H32O16	[M+H]+	Isorhamnetin-3-O-rutinoside (Narcissin)*	Flavonoids	Flavonols	604-80-8	3	41680	65020	10005	218505	42228.2	23467.8	20891.9	1670	7810.47	19626	35417.8	101739	55127.1	25927.1	47440.6	-	-
MWSslk135	193.051	147.045	192.042	C10H8O4	[M+H]+	7,8-Dihydroxy-4-methylcoumarin	Lignans and Coumarins	Coumarins	2107-77-9	3	27909.1	18571.3	70861.8	25352.3	41680	45010	49611	16752.5	40115	29903	54525.7	22607.9	41846.2	23934.5	50996.5	-	-
pma2987	142.097	124.087	141.09	C6H11N3O	[M+H]+	Histidinol	Alkaloids	Alkaloids	501-28-0	3	1.6815e+07	1.7841e+07	2.42959e+07	2.38882e+07	1.89123e+07	2.17716e+07	1.89373e+07	1.79185e+07	1.66437e+07	2.01748e+07	1.96732e+07	2.17947e+07	3.25127e+07	1.89822e+07	1.77834e+07	C00860	ko00340,ko01100,ko01110,ko01230
WaYn011395	580.36	281.25	581.369	C28H56NO9P	[M-H]-	2-(2,3-dihydroxypropoxy)-3-(((2-(dimethylamino)ethoxy)(hydroxy)phosphoryl)oxy)propan-2-yl (Z)-14-Octadecenoic Acid	Others	Others	-	2	70699	93385	191986	101584	75730.8	258874	43436.2	111406	142453	144563	126473	64710.2	143433	78958.6	168761	-	-
pme0170	217.13	158.081	216.122	C8H16N4O3	[M+H]+	N-Acetyl-L-Arginine	Amino acids and derivatives	Amino acids and derivatives	155-84-0	3	189751	184258	186255	274985	359466	498468	228729	142818	196284	336598	253889	253672	116575	224092	247471	-	-
pmp000511	944.56	425.38	926.524	C48H78O17	[M+NH4]+	Kaikasaponin II	Terpenoids	Triterpene Saponin	-	1	66685	116512	24726.2	37945.7	37047.5	65197.4	40771.4	26181.3	41104.4	132975	14776.3	74658.7	64060.9	89392.7	42822.9	-	-
Lmdn000248	827.267	665.216	828.275	C30H52O26	[M-H]-	Verbascose	Others	Saccharides	546-62-3	3	12206.3	10276.8	27421	22306.2	21156.9	10040.8	14185.6	11305	15501.2	9486.43	16815.8	34335.5	14043.3	23843.6	12803.5	C08252	-
mws0981	178.037	136.015	179.044	C6H5N5O2	[M-H]-	Isoxanthopterin	Nucleotides and derivatives	Nucleotides and derivatives	529-69-1	3	18389.4	37531	36273.4	80263.8	65483.7	39433	15842.5	41565.9	27605.2	65422.9	29882.7	50842.2	26857.8	40329.6	56309.6	C03975	-
Wagp004803	427.2	247.13	426.189	C21H30O9	[M+H]+	Abscisic acid D-glucopyranosyl ester	Others	Others	-	3	22094.9	15593.8	15541.8	28379.5	22163.8	16227.8	23844.5	23377.7	11357.5	43345	30010	10005	15649.9	18137.5	8418.57	-	-
pme0195	120.013	74.007	121.02	C3H7NO2S	[M-H]-	L-Cysteine	Amino acids and derivatives	Amino acids and derivatives	52-90-4	3	4919.69	2446.44	4846.42	2876.78	3699.7	5414.74	2057.44	2916.5	806.276	2058.28	4518.37	9	2837.03	3603.6	5640.15	C00097	ko00260,ko00270,ko00311,ko00332,ko00430,ko00460,ko00470,ko00480,ko00730,ko00770,ko00920,ko00970,ko01100,ko01110,ko01200,ko01230,ko01240,ko04122
MW0152393	370.17	132.1	347.188	C15H29N3O4S1	[M+Na]+	Leu-Leu-Cys	Amino acids and derivatives	Amino acids and derivatives	-	3	329158	576012	846219	167543	411761	300447	255357	205092	79044.5	212510	444949	242402	449931	225561	287475	-	-
MWSHY0064	625.174	317.065	624.169	C28H32O16	[M+H]+	Isorhamnetin-3-O-neohesperidoside*	Flavonoids	Flavonols	55033-90-4	3	11670	10005	16294.9	9681.17	14947.9	21675	16675	2120.84	11298.3	6291.38	15773.4	14117.1	17832.2	15005	8214.1	-	-
Lhmp092903	939.49	437.34	938.487	C48H74O18	[M+H]+	Dehydrosoyasaponin E glucuronic acid glucose rhamnoside	Terpenoids	Triterpene Saponin	-	2	26712.6	48061.4	20617.2	40071.4	27154.8	23191.7	16769.6	3763.29	6989.19	73355	28584.9	23852.3	15936	32340	21102.6	-	-
Qmhp090808	469.22	307.13	468.205	C29H28N2O4	[M+H]+	18-Demethylparaensidimerin C	Alkaloids	Alkaloids	-	3	265839	817345	619591	570997	4591190	922891	884506	455913	261900	9	9	9	454609	889440	985133	-	-
Zmgp004344	421.15	259.1	420.157	C25H24O6	[M+H]+	Australone A	Flavonoids	Flavones	-	3	11670	12684.1	31675	32842	29738.4	81677.2	19153.4	22000.5	19580.2	16889.6	28340	24657.8	10351.8	19443.7	22670.9	-	-
Laxp004407	1137.57	455.35	1136.56	C54H88O25	[M+H]+	Kudzusapogenol A glucuronyl diglucosyl rhamnoside	Terpenoids	Triterpene Saponin	-	2	670.992	31556.4	93370	25374.6	20241.4	14148.4	28914.2	6670	9872.6	18340	21235.6	23340	43345	19687.6	33850.6	-	-
Cmxn004016	451.13	289.08	452.132	C21H24O11	[M-H]-	Dihydromarein	Flavonoids	Chalcones	-	3	78049.8	83410.3	111579	154519	192567	224737	36965.3	3603.15	54236.8	68444.7	87673.1	97970	87945.2	95264.2	165794	-	-
Zajn002491	451.12	289.07	452.132	C21H24O11	[M-H]-	catechin-4-β-D-galactopyranoside*	Flavonoids	Flavanols	-	3	43087.8	94954	78783.1	53776.3	119483	623294	24563.8	16938.2	29681.6	120128	111990	62658.4	74491.7	119959	162623	-	-
MWS1798	113.06	67.054	112.052	C6H8O2	[M+H]+	2,4-Hexadienoic acid	Organic acids	Organic acids	110-44-1	3	85736.2	171255	166110	216950	523386	225779	184168	67476.1	72172.4	100618	165394	126657	92292.5	188237	201323	-	-
Cmjn004337	401.144	269.104	402.153	C18H26O10	[M-H]-	Benzyl-(2''-O-xylosyl)glucoside	Phenolic acids	Phenolic acids	-	3	12604.5	70190.4	40299.4	84601.6	76273.2	72845.3	67893.8	13340	38280.4	197186	117743	138358	52151.5	103270	115505	-	-
MWSslk002	433.11	271.06	432.106	C21H20O10	[M+H]+	Sophoricoside*	Flavonoids	Isoflavones	152-95-4	2	996908	1.01533e+06	1.50463e+06	1.10145e+06	2.05385e+06	3.17268e+06	690549	4770270	537212	1.34973e+06	1706840	1.56914e+06	1.35057e+06	2792115	1.79783e+06	-	-
Wdtp003420	357.12	177.05	356.111	C16H20O9	[M+H]+	3,4,5-Trihydroxy-6-[[3-(4-methoxyphenyl)oxiran-2-yl]methoxy]oxane-2-carboxylic acid	Phenolic acids	Phenolic acids	-	1	48345	36675	33340	37670.4	21675	40543.9	26835.7	14357.5	25714.5	65233.7	125060	46345.2	22406.4	50015	39686.3	-	-
Sadp003970	239.09	147.04	238.084	C12H14O5	[M+H]+	2-O-P-Cumaroylglycerol	Phenolic acids	Phenolic acids	-	3	19565.6	60164	13042.8	92931.8	91700	25015.8	6670	11646	15005	5136.42	16218.5	1604.2	35901	20005	19333	-	-
Smgp104547	547.23	385.17	546.221	C27H34N2O10	[M+H]+	3β-Isodihydrocadambine	Alkaloids	Plumerane	62014-69-1	3	77883.4	28935.2	82584.3	143058	146481	44677.7	98258.2	97219.2	32079.7	140146	88906.7	108317	97418.7	129813	58530.6	-	-
MWS04491	114.055	68.0504	113.048	C5H7NO2	[M+H]+	3,4-Dehydro-DL-proline	Amino acids and derivatives	Amino acids and derivatives	3395-35-5	3	35242.2	44115.9	39450.7	76572.1	81505.2	54513.1	39650.8	41284.3	7301.82	46211.6	67774.8	53515.7	42939.4	19411	40354.6	-	-
Lclp000690	651.15	271.06	651.156	C29H31O17+	[M]+	Pelargonidin-O-malonylglucoside-O-xyloside	Flavonoids	Anthocyanidins	-	3	933050	906210	1885740	1159710	1.55099e+06	3033645	746960	469110	1067325	2972375	3996995	1664680	1381675	1149625	2303485	-	-
Lmdp005678	797.47	441.37	796.461	C42H68O14	[M+H]+	Soyasaponin III*	Terpenoids	Triterpene Saponin	55304-02-4	1	254049	372250	167373	49171	28586.6	146174	18153.9	98876.1	236661	233500	98963.7	90810.6	221118	227711	103518	C19865	-
pme0075	188.056	128.035	189.064	C7H11NO5	[M-H]-	N-Acetyl-L-glutamic acid	Amino acids and derivatives	Amino acids and derivatives	1188-37-0	3	491436	465005	612478	341831	230445	515820	332224	137641	347468	353751	258665	329517	340069	437415	192951	C00624	ko00220,ko01100,ko01110,ko01210,ko01230
MW0054970	355.28	245.23	354.277	C21H38O4	[M+H]+	MG(0:0/18:2(9Z,12Z)/0:0)	Lipids	Glycerol ester	-	3	1.42273e+06	1.47818e+06	1.87774e+06	1.01304e+06	932693	1.0029e+06	790060	1.01857e+06	611355	485928	462594	841205	2.08688e+06	1.32825e+06	994668	-	-
MWS201464	294.182	84.0811	293.174	C15H23N3O3	[M+H]+	Lys-Phe	Amino acids and derivatives	Amino acids and derivatives	6235-35-4	3	59839.9	67161.4	59939.6	104170	159265	211329	67167.4	54138.6	48702.6	123569	50409.7	86506.1	39620	89982.4	82032.4	-	-
pmp000200	941.51	439.35	940.503	C48H76O18	[M+H]+	Soyasaponin βe*	Terpenoids	Triterpene Saponin	-	1	25419.1	19215.6	162071	27360.7	29710.7	1.29703e+06	36569	31865.7	18766.4	23981.8	13510.4	94515.3	30747.6	33317.7	59354	-	-
mws0908	283.06	211.04	284.068	C16H12O5	[M-H]-	Glycitein	Flavonoids	Isoflavones	40957-83-3	2	34923.7	54744.8	60395.4	68048.7	25349.5	127538	33211.4	25356.2	32838.4	26500.9	22576.3	35974.6	45274.2	22899.9	52704.9	C14536	ko00943,ko01110
MWS1792	74.0964	57.069	73.0891	C4H11N	[M+H]+	Butylamine	Alkaloids	Alkaloids	109-73-9	3	78360	60020	19068.2	38345	23520.2	13340	22006.3	13097	12535.3	2810.6	9688.9	7297.49	40010	33340	17335.2	-	-
Labp005273	579.17	285.08	578.164	C27H30O14	[M+H]+	Acacetin-glucosyl xyloside*	Flavonoids	Flavones	-	3	49395.7	66305.3	100426	8340	208086	151166	59677.9	60020	71690	71503	63811.6	554415	93290.6	121498	52898.3	-	-
pme0010	106.05	70.0287	105.043	C3H7NO3	[M+H]+	L-Serine	Amino acids and derivatives	Amino acids and derivatives	56-45-1	3	78479.5	96162.8	63147	34820.9	41399.9	41054.2	79659.2	72295.3	128395	39239.8	54833.4	47221.8	96525.9	45176.1	61537.8	C00065	ko00260,ko00261,ko00270,ko00460,ko00470,ko00564,ko00600,ko00630,ko00920,ko00970,ko01100,ko01110,ko01200,ko01230,ko01240,ko02010
pme3285	275.091	139.039	274.084	C15H14O5	[M+H]+	Afzelechin (3,5,7,4'-Tetrahydroxyflavan)	Flavonoids	Flavanols	2545-00-8	1	11670	16675	30010	13629.1	7258.69	6163.61	12527.4	8577.64	9171.63	32631.6	19362.2	12394.3	8605.16	12660.2	5719.57	C09320	ko00941,ko01110
Zmgn000173	149.046	75.0088	150.053	C5H10O5	[M-H]-	D-Ribose	Others	Saccharides	50-69-1	3	13110.4	27752.9	19117.3	23205.4	27378.1	26316.7	14360.7	18061.3	16797.6	18400.3	7620.11	14644	10694.8	24819.3	20937.4	C00121	ko00030,ko01100,ko02010
mws4002	154.086	137.06	153.079	C8H11NO2	[M+H]+	Dopamine	Alkaloids	Phenolamine	51-61-6	3	6670	25005	13083.5	13782.5	48345	53855.5	11271.8	18340	20005	19022.6	15973	13527.9	12531.1	20005	28340	C03758	ko00350,ko00950,ko00965,ko01100,ko01110
Lmhp008833	494.32	184.07	493.317	C24H48NO7P	[M+H]+	LysoPC 16:1(2n isomer)*	Lipids	LPC	-	1	65337.4	214784	86220.3	88632.1	70261.6	369478	116553	152682	175062	184045	92047.3	146086	180236	96263.9	95689.9	-	-
MW0151089	471.22	189.15	470.213	C19H30N6O8	[M+H]+	His-Ser-Val-Glu	Amino acids and derivatives	Amino acids and derivatives	-	3	6670	34557.3	35955.3	31274.9	17634.9	60900.9	17701.7	14640.5	12179.6	18767.3	12164	24016.4	49347.7	28744.9	24204.6	-	-
Wcfn005424	373.19	59.02	374.194	C18H30O8	[M-H]-	2-[2-[(Z)-pent-2-enyl]-3-[3,4,5-trihydroxy-6-(hydroxymethyl)oxan-2-yl]oxycyclopentyl]acetic acid	Others	Others	-	3	58416.9	87373.7	111305	383153	279989	322881	67421	122529	82438.6	707095	172006	226109	120975	205049	280140	-	-
Sayp010477	361.2	129.02	360.194	C21H28O5	[M+H]+	phanginin A	Terpenoids	Ditepenoids	-	3	32729.7	39403.6	45261.7	57307.8	44498.9	39747.7	65809.1	35162.8	33318.4	42018.8	27349	35504.4	68782.4	43869	31412.8	-	-
MWS201399	264.102	104.053	263.094	C9H17N3O4S	[M+H]+	Met-Asn	Amino acids and derivatives	Amino acids and derivatives	36261-61-7	3	6670	8340	6624.29	6619.46	17210	7786.45	13226.5	4794.4	5005	15219.9	9824.38	1670	11242.2	8021.77	4847.2	-	-
MW0158730	481.17	317.09	480.153	C25H24N2O8	[M+H]+	Tyr-TyrMe-OH	Amino acids and derivatives	Amino acids and derivatives	-	3	31222.1	24567.5	333210	27983.1	76690	1057250	90035	5005	17941	75025	12866.1	54110.6	180120	211830	88959.2	-	-
MWSHC2067	139.04	65.04	138.032	C7H6O3	[M+H]+	Protocatechualdehyde	Others	Aldehyde compounds	139-85-5	3	33342.3	38625.8	49004	34711.6	59134.9	66319.1	71405	316374	51471.1	46919.6	43156.3	44244.4	50891.5	55265.3	23340	C16700	ko00950
mws0704	140.012	78.9591	141.019	C2H8NO4P	[M-H]-	O-Phosphorylethanolamine	Alkaloids	Alkaloids	1071-23-4	3	36197.2	42162.7	23017.7	25337.6	12466.2	30909.6	43724.6	75013.3	40202.1	15342.4	26185.6	45452.4	21772.4	44789.7	25528.2	C00346	ko00563,ko00564,ko00600,ko01100
MWS0687	153.066	108.043	152.059	C7H8N2O2	[M+H]+	1-Methyl-6-Oxo-1,6-Dihydropyridine-3-Carboxamide	Alkaloids	Pyridine alkaloids	701-44-0	3	32700.4	28623.4	9430.33	15329.2	17229.3	18656.3	23290.3	36001.3	21529.6	14115.6	10005.8	23037.3	29213.2	15095.3	15516.2	-	-
mws0847	150.08	133.05	149.07	C6H7N5	[M+H]+	1-Methyladenine	Nucleotides and derivatives	Nucleotides and derivatives	5142-22-3	3	106143	104089	60230	130319	118236	150705	112346	99003.3	129276	107942	60824.2	128660	51680	124691	99118.4	C02216	-
MWSmce328	517.13	163.04	516.127	C25H24O12	[M+H]+	Isochlorogenic acid C	Phenolic acids	Phenolic acids	57378-72-0	3	29076.4	33474.6	66355.5	10005	53186.5	1.31711e+06	9	9	9	34193.5	68355	41424.1	65558.9	113871	155794	-	-
MWS201428	205.082	130.05	204.075	C7H12N2O5	[M+H]+	Gly-Glu	Amino acids and derivatives	Amino acids and derivatives	7412-78-4	3	10005	12027.4	6616.37	3002.53	38345	13926.9	12172.4	14979.8	10053.3	20005	14781.2	23340	9883.45	23340	16675	-	-
MW0158648	473.2	207.14	472.196	C23H28N4O7	[M+H]+	Tyr-Tyr-Gln	Amino acids and derivatives	Amino acids and derivatives	-	3	53090.9	34643.3	173875	143199	98018.6	89520.4	70348.5	87558.9	218505	115297	120055	26675	101710	55793.9	134179	-	-
Jmbn003202	235.119	59.01	236.126	C10H20O6	[M-H]-	Butyl Beta-D-Fructopyranoside	Others	Saccharides	67884-27-9	3	106090	65812.2	54744.4	28453.5	28456.3	25865	132172	93759	121417	69291.6	52572.3	45403.8	53915.9	50907.3	101403	-	-
pme2380	145.014	101.024	146.022	C5H6O5	[M-H]-	α-Ketoglutaric acid	Organic acids	Organic acids	328-50-7	3	181665	260471	431193	323540	262821	359221	294682	327823	213671	333131	212614	268509	261884	233199	478537	C00026	ko00020,ko00040,ko00053,ko00220,ko00250,ko00300,ko00310,ko00340,ko00430,ko00470,ko00630,ko00650,ko00660,ko01100,ko01110,ko01200,ko01210,ko01230,ko01240
Lmyp003951	227.091	181.086	226.084	C11H14O5	[M+H]+	3-Hydroxy-1-(4-hydroxy-3,5-dimethoxyphenyl)propan-1-one	Others	Ketone compounds	-	3	57791.8	81134.8	55437	64920.8	60981.9	174160	51575.7	53616.8	40977.7	51038.7	69579	63101.2	85283.2	87738.1	36298.4	-	-
Lmqn000780	606.076	384.985	607.082	C17H27N3O17P2	[M-H]-	Uridine 5'-diphospho-N-acetylglucosamine	Nucleotides and derivatives	Nucleotides and derivatives	528-04-1	3	67434	116550	31324.6	121623	128888	119928	105371	69404.4	48430.4	61562.7	41695.7	36567.1	59487.3	60719	117122	C00043	ko00520,ko00524,ko01100,ko01250
WaYp004901	371.21	191.14	370.199	C19H30O7	[M+H]+	Reseoside	Terpenoids	Monoterpenoids	-	3	45010	148415	64244.1	50708.4	58350	34481.3	24180.2	28340	45010	78360	47184.6	51718.9	40010	29555.4	66163	-	-
Ladp005441	355.12	305.08	354.11	C20H18O6	[M+H]+	Elliptinol	Flavonoids	Other Flavonoids	-	2	286872	340410	213761	439015	463181	328715	297500	140698	188465	363291	211830	301232	361784	209503	165916	-	-
Lmhp009464	466.293	325.274	465.286	C22H44NO7P	[M+H]+	LysoPE 17:1(2n isomer)*	Lipids	LPE	-	3	13613.4	19802.4	6909.5	14921.4	17434.7	32022.2	9183.96	4774.76	13380.6	13503.3	13762	27166.1	10167	18532.8	8870.44	-	-
Zahp003781	223.1	149.02	222.089	C12H14O4	[M+H]+	4-hydroxy-3-(2-hydroxy-3-methylbut-3-en-1-yl)benzoic acid	Phenolic acids	Phenolic acids	-	3	436656	248617	346798	305167	322463	373915	258189	291504	308931	287977	209929	255475	501531	212139	328836	-	-
Lhdp090711	941.51	439.36	940.503	C48H76O18	[M+H]+	Dehydrosoyasaponin Bb*	Terpenoids	Triterpene Saponin	-	1	22477.4	5400.03	286873	37187.2	17699.1	978158	13647.1	36060.5	38438.4	30290.7	29725.3	101786	49594.3	29154.5	71362.6	-	-
Lmmp008478	941.51	439.36	940.503	C48H76O18	[M+H]+	Soyasapogenol E-3-O-rhamnosyl(1,2)glucosyl(1,2)glucuronide*	Terpenoids	Triterpene Saponin	-	1	22477.4	5400.03	286873	37187.2	17699.1	978158	13647.1	36060.5	38438.4	30290.7	29725.3	101786	49594.3	29154.5	71362.6	-	-
MWSHY0092	597.18	289.072	596.174	C27H32O15	[M+H]+	Eriodictyol-7-O-Rutinoside (Eriocitrin)	Flavonoids	Flavanones	13463-28-0	3	7825.91	22740.9	22016.5	66750.1	55801.6	21675	33000.1	3340	16369.7	40010	11759.9	43012.7	21463.4	11707.7	29229.7	C09732	-
Wbmp002998	757.22	433.12	756.211	C33H40O20	[M+H]+	Cimicifugic acid E-Diglucose	Phenolic acids	Phenolic acids	-	3	60729.6	25562.6	48394.1	178450	110786	123635	25005	3564.74	8056.82	34565	53378.8	82827.2	69762.3	31843.3	39992.7	-	-
MWS201469	304.162	175.119	303.154	C11H21N5O5	[M+H]+	Glu-Arg	Amino acids and derivatives	Amino acids and derivatives	7219-59-2	3	97603.3	82410.5	117819	76586.3	108458	119490	75504.3	48403.4	71358.3	62430.5	27634.3	85943.9	82463.6	69071	32073.9	-	-
Sasp005016	565.19	257.08	564.184	C27H32O13	[M+H]+	(10R)-1,8-dihydroxy-10-[(3R,4R,5S,6R)-3,4,5-trihydroxy-6-(hydroxymethyl)oxan-2-yl]-3-[[(2R,3R,4R,5R,6S)-3,4,5-trihydroxy-6-methyloxan-2-yl]oxymethyl]-10H-anthracen-9-one	Quinones	Anthraquinone	-	3	350096	284336	280722	1.56098e+06	1.01238e+06	3.75637e+06	570093	473485	772090	583234	523635	1.74574e+06	1970205	811568	2024290	-	-
MWS201398	219.098	86.0606	218.09	C8H14N2O5	[M+H]+	Hyp-Ser	Amino acids and derivatives	Amino acids and derivatives	-	3	36869.9	30053	25594.2	36505.9	50221.5	58894	61134	44043.5	66534.9	56866.9	53481.1	59540.3	20216.8	51167.2	48351.3	-	-
MWSHY0061	595.16	287.06	594.159	C27H30O15	[M+H]+	Kaempferol-3-O-neohesperidoside*	Flavonoids	Flavonols	32602-81-6	1	290709	354037	883490	680513	1.6085e+06	6285785	724776	162152	333524	848991	640332	978077	777938	1700095	2022600	-	-
Hmqn000843	301.09	123.01	302.1	C13H18O8	[M-H]-	Tachioside*	Phenolic acids	Phenolic acids	109194-60-7	1	657012	573468	1.03742e+06	401418	869717	208234	185038	106222	312909	156972	375069	554435	562969	447584	216732	-	-
HJAP005	495.11	333.07	494.106	C22H22O13	[M+H]+	Laricitrin-3-O-glucoside*	Flavonoids	Flavonols	39986-90-8	3	31321.8	71690	67087.9	23960.6	25340.2	66374	40369	74083.4	47884.6	55015	27447.5	50015	85030	41595.3	43564.7	-	-
pme0434	577.135	407.079	578.142	C30H26O12	[M-H]-	Procyanidin B2	Tannins	Proanthocyanidins	29106-49-8	3	3340	24237.7	20069.6	22425.2	24136.1	3667.92	29187	10506.1	15833.8	58363.3	28838.1	26219.4	16439.2	28474.6	41438.2	C17639	-
Lgmp122815	811.45	437.34	810.44	C42H66O15	[M+H]+	Ilekudinoside B	Terpenoids	Triterpene Saponin	-	3	5859.94	33261.9	9400.46	6977.87	21638.9	13996.9	2117.17	4175.05	17478.8	2117.17	6799.97	10483.7	11813.2	6971.56	17471.7	-	-
Wcfp004977	291.1	245.09	290.09	C14H14N2O5	[M+H]+	Malonyltryptophan	Amino acids and derivatives	Amino acids and derivatives	-	1	107961	76688.5	76910.7	78047.5	65695.1	21675	122077	110606	66250.5	78705.6	106189	88244.4	105848	40212.1	90155.8	-	-
Lajp004824	433.15	271.1	432.142	C22H24O9	[M+H]+	Medicarpinglucoside	Flavonoids	Isoflavones	-	3	992930	880949	1.37629e+06	1.42412e+06	4383115	1.67224e+06	490250	971640	475376	1.39818e+06	1.52602e+06	3830855	3050670	2427180	1.15659e+06	-	-
MWS04455	132.065	86.0607	131.058	C5H9NO3	[M+H]+	Cis-L-3-hydroxyproline*	Amino acids and derivatives	Amino acids and derivatives	567-35-1	3	3.26072e+07	2.16863e+07	2.64982e+07	1.10738e+07	2.10415e+07	1.34521e+07	1.17005e+07	1.14671e+07	6.35258e+06	1.46997e+07	9.45199e+06	1.0929e+07	6.52306e+06	1.63658e+07	1.66686e+07	-	-
MWS1926	132.1	86.1	131.095	C6H13NO2	[M+H]+	DL-Leucine*	Amino acids and derivatives	Amino acids and derivatives	328-39-2	1	1.83732e+07	4.8231e+06	8.01442e+06	8.05247e+06	3.88049e+06	2.71811e+06	5.08086e+06	3.54191e+06	4.39419e+06	3.34894e+06	4.94402e+06	6.33832e+06	6.78811e+06	3.19182e+06	8.47673e+06	-	-
Lmtp004915	491.15	329.1	490.147	C24H26O11	[M+H]+	3,5-Dihydroxy-3',4'-diacetoxylstilbene-3-O-glucoside	Others	Stilbene	-	3	25358.9	152471	78697.4	51934.7	107693	196843	61020.8	22346.6	26634.4	42860.6	240205	96254.1	67951.5	41210.8	103111	-	-
MWS2413	130.052	58.0302	131.058	C5H9NO3	[M-H]-	N-acetyl-beta-alanine	Amino acids and derivatives	Amino acids and derivatives	3025-95-4	3	122911	154211	104220	293186	199574	308155	212171	373497	246369	460339	190385	320099	181290	243179	419259	C01073	ko00410
Lmlp005572	433.11	271.06	432.106	C21H20O10	[M+H]+	Galangin-7-O-glucoside	Flavonoids	Flavones	-	1	666466	1.04657e+06	1.01881e+06	1.2632e+06	3376230	1.35679e+06	697840	499210	349649	1.1377e+06	1.59969e+06	2761525	2744535	1612415	1.17428e+06	-	-
pmb0681	403.1	367.08	402.095	C20H18O9	[M+H]+	Apigenin-8-C-Arabinoside	Flavonoids	Flavones	-	3	535294	517814	357299	377628	777120	1735515	256208	711780	373273	138791	41680	852550	711780	307652	411475	-	-
Sazp004372	371.15	167.07	370.142	C21H22O6	[M+H]+	Bursehernin*	Lignans and Coumarins	Lignans	-	2	815665	303535	1195000	1208445	766226	628698	669910	472455	332060	640123	330510	498049	486586	467414	968285	-	-
Lhhp102922	371.15	167.07	370.142	C21H22O6	[M+H]+	Fargesin*	Lignans and Coumarins	Lignans	31008-19-2	2	815665	303535	1195000	1208445	766226	628698	669910	472455	332060	640123	330510	498049	486586	467414	968285	C16957	-
Lhmp091502	1089.54	423.36	1088.54	C53H84O23	[M+H]+	Dehydrosoyasaponin A glucuronic acid arabinose glucose rhamnoside(iso-01)	Terpenoids	Triterpene Saponin	-	3	1950.43	23147.5	5814.91	27002.6	12255.4	1544.08	29942.6	9206.21	5832.37	172005	3431.58	19842.4	34808.7	37524	14127.9	-	-
MWS1855	109.076	67.0413	108.069	C6H8N2	[M+H]+	2,5-Dimethyl pyrazine	Alkaloids	Alkaloids	123-32-0	3	14548.8	40010	20007	43550.7	32606	103375	49927.4	28340	34842.6	85474.9	40247.5	65002.6	53377.9	29637	23287.3	-	-
MWSmce461	102.055	56.0497	101.048	C4H7NO2	[M+H]+	L-Azetidine-2-carboxylic acid*	Alkaloids	Alkaloids	2133-34-8	3	886153	826857	483634	475757	279440	266263	539405	343464	743008	259958	394918	483065	665118	299887	354082	-	-
Wbjp002515	741.27	205.1	740.264	C33H44N2O17	[M+H]+	peganone-O-Loganic Acid 6'-Glucoside	Alkaloids	Alkaloids	-	3	45931.2	134101	43688	308641	122043	115646	544670	141147	193355	142462	280388	203626	110787	64845.4	46187.4	-	-
MWSHY0162	627.156	303.058	626.148	C27H30O17	[M+H]+	Quercetin-3-O-sophoroside (Baimaside)	Flavonoids	Flavonols	18609-17-1	3	24753.5	21487.2	37034.8	125060	88365	18448.4	33309.2	15005	23340	37604.3	55015	37853.8	80025	28754.9	70020	C12667	ko00944,ko01110
Lagp003665	595.164	301.072	594.159	C27H30O15	[M+H]+	4',5,7-Trihydroxy-6-methoxyisoflavone7-O-β-D-xylopyranosyl-(1→6)-β-D-glucopyranoside	Flavonoids	Isoflavones	-	3	27482.5	53804.1	80232.8	68857.5	64761.8	31597.5	188465	34417.4	45751.2	94625.4	68649.7	58341.4	176780	89489.4	81195.5	-	-
mws0217	76.0393	59.0128	75.032	C2H5NO2	[M+H]+	L-Glycine	Amino acids and derivatives	Amino acids and derivatives	56-40-6	3	7862.6	10101.4	15005	16675	19091.5	25005	20005	6178.6	15161.1	9116.56	6670	11390.7	16284.3	12538.9	5779.56	C00037	ko00230,ko00260,ko00310,ko00440,ko00460,ko00470,ko00480,ko00630,ko00730,ko00860,ko00970,ko01100,ko01110,ko01200,ko01230,ko01240,ko02010
Hmmn002544	355.104	193.05	356.111	C16H20O9	[M-H]-	Ferulic acid-4-O-glucoside	Phenolic acids	Phenolic acids	117405-51-3	3	24900.8	62165.8	53843	155878	116049	126361	7946.98	12788.6	15275	11732.5	28454.2	103201	89494.3	106343	37301.5	-	-
Labn002264	315.11	153.05	316.116	C14H20O8	[M-H]-	Grevilloside G	Phenolic acids	Phenolic acids	791846-69-0	3	417717	611596	482296	841574	392434	85664.6	671400	171029	705967	210771	575229	637717	652753	477063	233015	-	-
Zjgp101312	647.38	453.34	646.372	C36H54O10	[M+H]+	macedonic acid-GlcA	Terpenoids	Triterpene Saponin	-	3	59384.9	61009.2	113537	70899.3	102580	96216.2	75494.3	25873.4	25288.1	90966	67953.9	68414.1	85943.6	32105.1	56008.9	-	-
pme3382	160.061	98.0237	161.069	C6H11NO4	[M-H]-	N-Acetyl-L-threonine	Amino acids and derivatives	Amino acids and derivatives	17093-74-2	3	22057.3	53666.1	32924.8	51049.6	33556.9	34545.6	43145.2	64810.2	36864.9	53844.4	19551.1	44098.9	67130.5	25544.5	42157.6	-	-
pmp001141	506.202	145.065	505.195	C25H31NO10	[M+H]+	Cimicifugamide	Alkaloids	Phenolamine	-	3	36675	30010	20093.2	26621.3	27288.4	46188	8467.78	30010	14312	14627.9	23340	18625.4	21521.9	11667.9	9076.54	-	-
pmp000199	923.5	423.36	922.493	C48H74O17	[M+H]+	Soyasaponin γg	Terpenoids	Triterpene Saponin	-	1	1.25266e+06	972564	955456	493713	777650	2.04749e+06	748019	510853	894358	451448	144344	987471	470901	976827	456827	-	-
Lhxp102713	783.49	439.36	782.482	C42H70O13	[M+H]+	Curculigosaponin G	Terpenoids	Triterpene Saponin	-	3	25005	8781.41	6670	9876.21	8327.2	7327.93	33340	6937.6	9005.72	19865.5	3203.2	6006.15	12691.4	4917.28	7669.6	-	-
Smhp003736	581.14	413.08	580.143	C26H28O15	[M+H]+	carlinoside*	Flavonoids	Flavones	59952-97-5	3	9	9	9	1018635	651463	1299240	1348020	351292	370419	9	9	9	534244	1297555	1545005	C10026	-
pmp000206	1085.55	567.4	1084.55	C54H84O22	[M+H]+	Soyasaponin αg	Terpenoids	Triterpene Saponin	-	1	23903.8	13875	8341.17	17612.1	20627.5	88969.8	65334.9	6082.05	32362.2	9719.35	3766.82	3513.92	33839.9	48067.9	17156.8	-	-
pme0278	191.103	128.071	190.095	C7H14N2O4	[M+H]+	2,6-Diaminooimelic acid	Organic acids	Organic acids	583-93-7	3	95853.3	212431	228715	161318	279873	351682	129204	119599	117406	184469	141006	183430	240357	89805.8	153034	C00666	ko00300,ko00470,ko01100,ko01110,ko01230
Lmdp002969	481.097	319.057	480.09	C21H20O13	[M+H]+	Myricetin-3-O-galactoside	Flavonoids	Flavonols	15648-86-9	3	591392	5362465	633680	1.21675e+06	1.19179e+06	3670035	923909	283694	885830	523725	637127	1.35197e+06	1.27324e+06	606573	1.73566e+06	-	-
pme3351	144.067	126.056	145.074	C6H11NO3	[M-H]-	Allysine(6-Oxo DL-Norleucine)	Amino acids and derivatives	Amino acids and derivatives	1962-83-0	3	16837.7	6139.78	30515.7	21490.7	37699.7	45590	3352.26	17012.6	12464.6	28668.1	17841.1	21056.3	29290.3	26828.7	10051.8	C04076	ko00300,ko00310,ko00960,ko01100,ko01110,ko01230
MWSmce657	71.06	54.0351	70.0531	C3H6N2	[M+H]+	3-Aminopropionitrile	Alkaloids	Alkaloids	151-18-8	3	33323.8	17377	23536.7	9000.4	7063.53	3532.81	10823	17427.1	21396.6	15027.9	14703.3	19606.1	17441.8	15931.1	5962.78	-	-
MWSHY0111	447.129	285.076	446.121	C22H22O10	[M+H]+	Calycosin-7-O-glucoside	Flavonoids	Isoflavones	20633-67-4	3	8114925	7.1244e+06	7.11139e+06	8.21882e+06	2.23494e+07	6.18349e+07	1.68672e+06	1.3995e+06	1.00523e+06	22879565	1.26991e+07	23292720	13970944	27892350	1.22016e+07	-	-
Lhdp090805	1119.56	437.34	1118.59	C55H90O23	[M+H]+	Methyl soyasaponin A rhamnose glucuronic acid glucose rhamnoside	Terpenoids	Triterpene Saponin	-	3	24815.7	69319.8	90035	120507	196878	126881	212478	41926.4	96815.4	182680	141230	489175	81879.1	65045.5	155942	-	-
pmb3079	300.049	96.9696	301.056	C8H16NO9P	[M-H]-	N-Acetyl-D-glucosamine-1-phosphate	Others	Saccharides	6866-69-9	3	51319.5	89772.8	42815.6	57438.7	152603	167807	184703	36488.9	44189.6	47836.7	82928.7	111403	78656.9	116730	40603.8	C04256	-
mws1422	275.09	107.05	274.084	C15H14O5	[M+H]+	Epiafzelechin	Flavonoids	Flavanols	24808-04-6	3	934906	504703	917886	330054	363508	763566	368622	729688	394764	182695	341604	410692	446886	1195000	1349705	C12128	ko00941,ko01110
Lbhp012005	527.17	137.06	526.169	C24H30O13	[M+H]+	Uhdenoside	Terpenoids	Monoterpenoids	-	3	12959.8	9720.83	8455.2	13920.2	11002.6	15005	8116.99	16837.1	13181.6	21386.3	26675	9073.81	21675	16675	7099.52	-	-
MWSHY0174	291.086	139.04	290.079	C15H14O6	[M+H]+	Epicatechin	Flavonoids	Flavanols	490-46-0	3	40010	17593.6	23268	37545.6	96705	15410.3	44835.8	33806.3	25037	79332.2	34620.4	81695	23932.8	68355	44184.3	C09727	ko00941,ko01100,ko01110
Lagp004842	989.5	469.33	988.488	C48H76O21	[M+H]+	Kudzusaponin B1	Terpenoids	Triterpene Saponin	-	3	521277	987234	551539	580305	664437	63350	880965	26158.5	278771	278790	297439	701789	534130	582832	189945	-	-
Zmkp003152	263.176	166.123	262.168	C15H22N2O2	[M+H]+	12α-hydroxysophocarpine	Alkaloids	Quinorisidine alkaloids	-	3	3955.95	6670	1670	8334.17	2617.93	13714.7	5515.01	3943.94	3340	1968.93	7865.9	5005	8524.58	4599.95	13340	-	-
Zmdp004112	519.11	271.06	518.106	C24H22O13	[M+H]+	Genistein-7-O-(6''-malonyl)glucoside	Flavonoids	Isoflavones	-	2	5740222	1.08861e+07	19558840	14468575	9.94925e+06	4.24016e+07	13536450	1.14991e+07	11229645	1.74527e+07	1.48239e+07	8.64896e+06	1.17473e+07	1.19397e+07	26144870	-	-
pmn001342	487.09	283	488.096	C23H20O12	[M-H]-	Rhein-8-O-(6'-O-acetyl)glucoside*	Quinones	Anthraquinone	-	3	47921.1	49427.9	88738.5	52902.9	46967.9	651544	38582.9	64824.3	30804.4	75316.8	40187.3	66872.8	19830.6	55872.8	62756.2	-	-
mw ID	Compounds	物质	CAS	mw ID	RT (min)	理论质荷比	质量误差
pme0021	L-Phenylalanine	L-苯丙氨酸	63-91-2	pme0021	1.87	166.086	#REF!
MWSHY0037	Isoliquiritigenin	异甘草素	961-29-5	MWSHY0037	6.05	257.081	#REF!
MWSHY0015	Liquiritigenin	甘草苷元	578-86-9	MWSHY0015	5.03	257.081	#REF!
MWSHY0147	Daidzein	大豆苷元	486-66-8	MWSHY0147	4.92	255.065	#REF!
MWSHY0039	Daidzein-7-O-glucoside(Daidzin)	大豆苷元-7-O-葡萄糖苷(大豆苷)	552-66-9	MWSHY0039	3.5	417.118	#REF!
MWSHY0076	Puerarin (7,4'-Dihydroxy-8-C-glucosylisoflavone)	葛根素(大豆苷元-8-C-葡萄糖苷)	3681-99-0	MWSHY0076	3.14	417.118	#REF!

## Sheet:  Supplementary Table 4
Table S4.	The summary of OPLS-DA in two groups.
Group	R2X(cum)	R2Y(cum)	Q2(cum)	pre	ort
GX1_vs_GD1	0.558	1	0.809	1	1
GX2_vs_GD2	0.56	0.997	0.667	1	1

## Sheet:  Supplementary Table 5
Table S5	DEGs FPKM values and annotation information.
ID	GX1-1_fpkm	GX1-2_fpkm	GX1-3_fpkm	GX2-1_fpkm	GX2-2_fpkm	GX2-3_fpkm	GD1-1_fpkm	GD1-2_fpkm	GD1-3_fpkm	GD2-1_fpkm	GD2-2_fpkm	GD2-3_fpkm	GX1-1_count	GX1-2_count	GX1-3_count	GX2-1_count	GX2-2_count	GX2-3_count	GD1-1_count	GD1-2_count	GD1-3_count	GD2-1_count	GD2-2_count	GD2-3_count	chr	start	end	strand	gene_name	gene_description	KEGG	KEGG pathway	NR	Swissprot	Tremble	KOG	GO	Pfam	TF-Family	TF-Category	TF-Classification
Pmon0001885G00001	1.2422	2.7432	2.0466	4.9488	4.7386	4.0511	13.1394	6.7567	16.6909	2.258	5.9321	6.2278	14	29	23	56	53	43	145	64	158	21	67	67	001885F_np1212	40702	42052	-	Pmon0001885G00001	--	--	--	uncharacterized protein LOC100787042 [Glycine max]	DEAL1_ARATH RecName: Full=Protein VASCULATURE COMPLEXITY AND CONNECTIVITY {ECO:0000303|PubMed:25149602}; AltName: Full=Protein DESIGUAL 1 {ECO:0000303|PubMed:29139551}; Flags: Precursor;	I1LRU0_SOYBN SubName: Full=Uncharacterized protein {ECO:0000313|EMBL:KRH25435.1, ECO:0000313|EnsemblPlants:KRH25435};	--	GO:0005789,endoplasmic reticulum membrane; GO:0016021,integral component of membrane; GO:0010252,auxin homeostasis; GO:0048825,cotyledon development; GO:0010588,cotyledon vascular tissue pattern formation; GO:0009855,determination of bilateral symmetry; GO:0048366,leaf development; GO:0010305,leaf vascular tissue pattern formation; GO:0010087,phloem or xylem histogenesis; GO:0051302,regulation of…	PF06749.15:Protein of unknown function (DUF1218)	--	--	--
Pmon0002328G00008	0.6686	0.594	0.6705	0.6104	0.8141	1.8044	0.6259	0.2983	0.2653	0.6415	0.5004	0.3794	24	20	24	22	29	61	22	9	8	19	18	13	002328F_np1212	77337	85638	+	Pmon0002328G00008	--	--	--	hypothetical protein GYH30_004844 [Glycine max]	MEBL_ARATH RecName: Full=Membrane protein of ER body-like protein;	A0A445LSJ0_GLYSO SubName: Full=Membrane protein of ER body 1 isoform B {ECO:0000313|EMBL:RZC26175.1};	--	GO:0005789,endoplasmic reticulum membrane; GO:0010168,ER body; GO:0016021,integral component of membrane; GO:0016020,membrane; GO:0005886,plasma membrane; GO:0005381,iron ion transmembrane transporter activity; GO:0005384,manganese ion transmembrane transporter activity; GO:0030026,cellular manganese ion homeostasis; GO:0006880,intracellular sequestering of iron ion; GO:0003674,molecular_function…	PF01988.22:VIT family	--	--	--
Pmon0004258G00003	58.9108	14.0913	37.23	24.785	16.0321	12.7352	64.9121	34.7551	35.3594	78.21	48.1984	19.8302	722	162	455	305	195	147	779	358	364	791	592	232	004258F_np1212	15908	45910	-	Pmon0004258G00003	--	--	--	hypothetical protein Lal_00045027 [Lupinus albus]	--	A0A6A5L3Z3_LUPAL SubName: Full=Uncharacterized protein {ECO:0000313|EMBL:KAF1854748.1};	--	--	--	--	--	--
Pmon0004861G00002	5.1798	2.9501	4.056	1.484	1.8589	2.4109	3.0435	2.0262	1.6051	2.9235	6.2306	1.7096	73	39	57	21	26	32	42	24	19	34	88	23	004861F_np1212	11728	14850	-	Pmon0004861G00002	--	K13457 disease resistance protein RPM1 | (RefSeq) putative disease resistance RPP13-like protein 3 (A)	ko04626: Plant-pathogen interaction	hypothetical protein Lal_00045027 [Lupinus albus]	--	A0A6A5L3Z3_LUPAL SubName: Full=Uncharacterized protein {ECO:0000313|EMBL:KAF1854748.1};	FOG: Zn-finger	--	--	--	--	--
[truncated: 10,343 more rows]

## Sheet:  Supplementary Table 6
Table S6	The information of UGTs used in phylogenetic analysis.
CGT
UGT43	KU317801.2	Pueraria montana var. lobata	isoflavanone 8-C- glucosyltransferase
GT03H24	ADV71363.1	Pueraria montana var. lobata	Flavanone C- glucosyltransferase
OsCGT1	ABC94602.1	Oryza sativa Indica Group	Flavanone C- glucosyltransferase
ZmCGT	NP_001132650.2	Zea mays	Flavanone C- glucosyltransferase
GmCGT	BAR73279.1	Glycine max	Flavanone C- glucosyltransferase
FeUGT708C1	A0A0A1HA03.1		Flavanone C- glucosyltransferase
FeUGT708C2	A0A0A1H7N4.1		Flavanone C- glucosyltransferase
MiCGT	A0A0M4KE44	Mangifera indica	Flavanone C- glucosyltransferase
CuCGT1	A0A224AKZ9	Citrus unshiu	Flavanone C- glucosyltransferase
TcCGT1	QCZ42162	Trollius chinensis	Flavanone C- glucosyltransferase
[truncated: 31 more rows]

## Sheet:  Supplementary Table 7
Table S7	The protein sequences of candidate UGTs.
gene	sequences
[truncated: 12 more rows]
